# Supplementary material for: Cardioprotective effect of extracellular vesicles derived from ticagrelor-pretreated cardiomyocyte on hyperglycemic cardiomyocytes through alleviation of oxidative and endoplasmic reticulum stress
Source: Sci Rep. 2022 Apr 5;12:5651. doi: 10.1038/s41598-022-09627-6 (PMC8983723; doi:10.1038/s41598-022-09627-6)
Supplement: Supplementary file 2 — Supplementary Information 2. [file 41598_2022_9627_MOESM2_ESM.xlsx]

## Sheet: GSE44179.RStudio_Console_code
install.packages("BiocManager")
install.packages("forcats")
install.packages("stringr")
install.packages("ggplot2")
install.packages("ggrepel")
install.packages("readr")
install.packages("tidyr")
install.packages("survminer")
BiocManager::install("GEOquery")
BiocManager::install("limma")
BiocManager::install("pheatmap")
BiocManager::install("org.Hs.eg.db")
##-------------------------------------------------------------------------------------
##download the GSE44179 dataset.
library(GEOquery)
my_id <- "GSE44179"
gse <- getGEO(my_id)
##determine the number of microarray platforms which the GSE44179 was derived from.
length(gse)
##specifiy the dataset to be analyzed from the list of different datasets which may be deposited in the object "gse".
gse <- gse[[1]]
gse
pData(gse) ##print the sample information.
fData(gse) ##print the gene annotation.
exprs(gse) ##print the expression data.
##-------------------------------------------------------------------------------------
##retrieve the expression levels as a data frame (column:sample; row:miRNA) and print the distributions.
summary(exprs(gse))
pData(gse)$data_processing[1] ##result:"Data files were analyzed with Affymetrix miRNAQCtool using RMA background correction and quantile normalization (Default settings).
##Further normalized data also analysed follwed by differentiall miRNA expression and cluster analysis using GeneSpring GX12.0 sofware."
##generate a boxplot to check if the data have been normalised (if so, then the sample distributions should be very similar).
library(RColorBrewer) ##to provide good color palettes.
##show palettes available with RColorBrewer
display.brewer.all()
level.pal <- brewer.pal(6, "Dark2")
level.pal
pData(gse)$characteristics_ch1.1 <- as.factor(pData(gse)$characteristics_ch1.1)
level.cols <- level.pal[pData(gse)$characteristics_ch1.1]
level.cols
boxplot(exprs(gse), outline=F, col=level.cols) ##comment: data was normalised.
##-------------------------------------------------------------------------------------
##display and rename the columns of the extracted data.
library(dplyr)
sampleInfo <- pData(gse)
sampleInfo
sampleInfo <- select(sampleInfo, source_name_ch1,characteristics_ch1.1)
sampleInfo <- rename(sampleInfo, tissue=source_name_ch1, disease_state=characteristics_ch1.1)
sampleInfo
##-------------------------------------------------------------------------------------
library(pheatmap)
corMatrix <- cor(exprs(gse),use="c") ##calculate the correlation (on scale 0 - 1) in a pairwise fashion between all samples.
##"c" stops an error if there are any missing data points.
annotation_col = data.frame(Disease_State = c("Control", "Control", "Diabetic", "Diabetic", "Diabetic", "Diabetic"))
rownames(annotation_col) = colnames(corMatrix)
pheatmap(corMatrix,
annotation_col=annotation_col) ##visualise the correlation on a heatmap.
##As expected, the main separation is due to normal vs DCM.
##-------------------------------------------------------------------------------------
##join the expression matrix with the selected feature annotation columns and export the expression data matrix to a csv.
library(readr)
features <- fData(gse)
View(features)
features <- select(features,miRNA_ID_LIST,Sequence)
full_output <- cbind(features,exprs(gse))
write_csv(full_output, file="gse_full_output_DCM.csv")
##DIFFERENTIAL EXPRESSION ANALYSIS----------------------------------------------------
library(limma)
design <- model.matrix(~0+sampleInfo$disease_state) ##create a design matrix (row:sample; column: sample group) from a column in the sampleInfo.
design
colnames(design) <- c("Control","Diabetic_Cardiomyopathy")
##filter lowly-expressed genes using median expression level as a cut-off.
summary(exprs(gse))
cutoff <- median(exprs(gse)) ## median expression level.
is_expressed <- exprs(gse) > cutoff ## TRUE / FALSE to determine if each gene is "expressed" in each sample.
keep <- rowSums(is_expressed) > 2 ## Identify genes expressed in more than 2 samples.
table(keep) ## check # genes that are removed or retained. RESULT: keep
##FALSE TRUE
## 378 402
gse <- gse[keep,] ## subset to only those expressed genes.
fit <- lmFit(exprs(gse), design) ##fit the model to the data.
head(fit$coefficients)
contrasts <- makeContrasts(Diabetic_Cardiomyopathy - Control, levels=design) ##define contrast.
fit2 <- contrasts.fit(fit, contrasts)
fit2 <- eBayes(fit2) ##empirical Bayes’ to get the differential expression statistics and p-values.
topTable(fit2)
##DIFFERENTIAL EXPRESSION ANALYSIS AFTER CALCULATING RELATIVE ARRAY WEIGHTS------------
aw <- arrayWeights(exprs(gse),design) ##Samples with score less than 1=down-weights, and samples with scores greater than 1=up-weighted.
aw
fit <- lmFit(exprs(gse), design,
weights = aw)
contrasts <- makeContrasts(Diabetic_Cardiomyopathy - Control, levels=design)
fit2 <- contrasts.fit(fit, contrasts)
fit2 <- eBayes(fit2)
##-------------------------------------------------------------------------------------
anno <- fData(gse) ##retrieve the annotation data.
anno
anno <- select(anno,miRNA_ID_LIST,Sequence) ##filter the columns we are interested in.
fit2$genes <- anno
topTable(fit2)
##Create Volcano Plot to visualize the results of DE analysis.
full_results <- topTable(fit2, number=Inf)
full_results <- tibble::rownames_to_column(full_results,"ID")
library(ggplot2)
ggplot(full_results,aes(x = logFC, y=B)) + geom_point() ##x axis: log-fold change; y axis: log-odds/“B” statistic.
##label those points meeting the cut-off criteria of adj.P.Val<0.05 and abs(logFC) > 1 & label the top 20 genes.
library(ggrepel)
p_cutoff <- 0.05
fc_cutoff <- 1
topN <- 20
full_results %>%
mutate(Significant = adj.P.Val < p_cutoff, abs(logFC) > fc_cutoff ) %>%
mutate(Rank = 1:n(), Label = ifelse(Rank < topN, miRNA_ID_LIST,"")) %>%
ggplot(aes(x = logFC, y = B, col=Significant,label=Label)) + geom_point() + geom_text_repel(col="black")
##-------------------------------------------------------------------------------------
##filter results according to p-value (adjusted) and fold-change cut-offs and export.
p_cutoff <- 0.05
fc_cutoff <- 1
filter(full_results, adj.P.Val < 0.05, abs(logFC) > 1)
library(readr)
filter(full_results, adj.P.Val < 0.05, abs(logFC) > 1) %>%
write_csv(file="filtered_de_results_DCM.csv")
##-------------------------------------------------------------------------------------
##row-wise scaled heatmap of the top 250 DEMIs ranked according to statistical significance.
topN <- 250
ids_of_interest <- mutate(full_results, Rank = 1:n()) %>%
filter(Rank < topN) %>%
pull(ID)
gene_names <- mutate(full_results, Rank = 1:n()) %>%
filter(Rank < topN) %>%
pull(miRNA_ID_LIST)
gene_matrix <- exprs(gse)[ids_of_interest,]
pheatmap(gene_matrix,
labels_row = gene_names,
scale="row")
##DEMIs of interest: rno-mir-133a, rno-mir-133b, rno-mir-499-------------------
my_genes <- c("rno-mir-133a","rno-mir-133b","rno-mir-499")
ids_of_interest <- filter(full_results,miRNA_ID_LIST %in% my_genes) %>%
pull(ID)
gene_names <- filter(full_results,miRNA_ID_LIST %in% my_genes) %>%
pull(ID)
gene_matrix <- exprs(gse)[ids_of_interest,]
pheatmap(gene_matrix,
labels_row = gene_names,
scale="row",annotation_col=annotation_col)

## Sheet: gse_full_output_DCM
miRNA_ID_LIST	Sequence	GSM1080125	GSM1080126	GSM1080127	GSM1080128	GSM1080129	GSM1080130
rno-let-7a-1	TTCACTGTGGGATGAGGTAGTAGGTTGTATAGTTTTAGGGTCACACCCACCACTGGGAGATAACTATACAATCTACTGTCTTTCCTAAGGTGAT	4.43807	4.629106	4.5169	4.566836	4.568687	4.561947
rno-let-7a-1	TTCACTGTGGGATGAGGTAGTAGGTTGTATAGTTTTAGGGTCACACCCACCACTGGGAGATAACTATACAATCTACTGTCTTTCCTAAGGTGAT	4.557778	4.38185	4.314847	4.592433	4.491277	4.758943
rno-let-7a-2	CGGCATGCTCCCAGGCTGAGGTAGTAGGTTGTATAGTTTAGAGTTACAACAAGGGAGATAACTGTACAGCCTCCTAGCTTTCCTTGGGACTTGCAC	4.231853	4.030278	4.088216	4.623614	4.478333	4.488245
rno-let-7b	GCGGGGTGAGGTAGTAGGTTGTGTGGTTTCAGGGCAGTGATGTCGCCCCTCCGAAGATAACTATACAACCTACTGCCTTCCCTGA	4.380428	4.390644	4.303512	3.416993	4.122664	3.840017
rno-let-7b	GCGGGGTGAGGTAGTAGGTTGTGTGGTTTCAGGGCAGTGATGTCGCCCCTCCGAAGATAACTATACAACCTACTGCCTTCCCTGA	5.246553	4.974858	4.869932	4.720284	5.162503	4.745541
rno-let-7c-1	TGTGTGCATCCGGGTTGAGGTAGTAGGTTGTATGGTTTAGAGTTACACCCTGGGAGTTAACTGTACAACCTTCTAGCTTTCCTTGGAGCACACT	4.070322	3.971089	4.036492	4.200863	4.154079	4.090045
rno-let-7c-2	ACGGCCTTTGGGGTGAGGTAGTAGGTTGTATGGTTTTGGGCTCTGCCCCGCTCTGCGGTAACTATACAATCTACTGTCTTTCCTGAAGTGGCCGC	3.609022	3.701473	3.628613	4.083401	3.54146	4.27001
rno-let-7c-2	ACGGCCTTTGGGGTGAGGTAGTAGGTTGTATGGTTTTGGGCTCTGCCCCGCTCTGCGGTAACTATACAATCTACTGTCTTTCCTGAAGTGGCCGC	3.573133	3.765934	3.783071	3.562263	4.09622	3.662565
rno-let-7d	TGGGCTCCTAGGAAGAGGTAGTAGGTTGCATAGTTTTAGGGCAGAGATTTTGCCCACAAGGAGTTAACTATACGACCTGCTGCCTTTCTTAGGGCCTT	3.912088	4.487453	4.682991	4.376671	4.675357	4.804587
rno-let-7e	CGCGCCCCCCGGGCTGAGGTAGGAGGTTGTATAGTTGAGGAAGACACCCGAGGAGATCACTATACGGCCTCCTAGCTTTCCCCAGGCTGCGCC	5.086496	5.111026	4.88637	4.897847	5.111816	5.221727
rno-let-7f-1	ATCAGAGTGAGGTAGTAGATTGTATAGTTGTGGGGTAGTGATTTTACCCTGTTTAGGAGATAACTATACAATCTATTGCCTTCCCTGAG	4.205352	4.240561	4.427176	4.031613	4.244853	4.354249
rno-let-7f-1	ATCAGAGTGAGGTAGTAGATTGTATAGTTGTGGGGTAGTGATTTTACCCTGTTTAGGAGATAACTATACAATCTATTGCCTTCCCTGAG	4.560195	4.294997	4.548615	4.561102	4.857754	4.802706
rno-let-7f-2	TGTGGGATGAGGTAGTAGATTGTATAGTTTTAGGGTCATACCCCATCTTGGAGATAACTATACAGTCTACTGTCTTTCCCACG	3.751899	4.152953	3.987287	4.130951	3.732808	4.073936
rno-let-7f-2	TGTGGGATGAGGTAGTAGATTGTATAGTTTTAGGGTCATACCCCATCTTGGAGATAACTATACAGTCTACTGTCTTTCCCACG	4.075053	3.927679	4.382146	3.889718	3.992766	3.60291
rno-let-7i	CTGGCTGAGGTAGTAGTTTGTGCTGTTGGTCGGGTTGTGACATTGCCCGCTGTGGAGATAACTGCGCAAGCTACTGCCTTGCTAG	3.236125	3.691756	3.962997	3.893784	3.874326	4.350599
rno-mir-100	CCTGTTGCCACAAACCCGTAGATCCGAACTTGTGCTGACCATGCACACAAGCTTGTGTCTATAGGTATGTGTCTGTTAGG	4.524858	4.191128	4.778062	4.054414	4.524963	4.629879
rno-mir-101a	TGCCCTGGCTCAGTTATCACAGTGCTGATGCTGTCCATTCTAAAGGTACAGTACTGTGATAACTGAAGGATGGCA	4.169585	3.927679	3.895278	4.606801	4.13066	4.05216
rno-mir-101a	TGCCCTGGCTCAGTTATCACAGTGCTGATGCTGTCCATTCTAAAGGTACAGTACTGTGATAACTGAAGGATGGCA	4.169586	4.284756	4.449485	4.401895	4.307082	4.138853
rno-mir-101b	ATCTGAGACTGAACTGTCCTTTTTCGGTTATCATGGTACCGATGCTGTAGATCTGAAAGGTACAGTACTGTGATAGCTGAAGAATGGTGGTGCCATC	4.052321	3.945817	3.918335	4.357641	3.94413	3.768956
rno-mir-103-1	TTCTTACTGCCCTCGGCTTCTTTACAGTGCTGCCTTGTTGCATATGGATCAAGCAGCATTGTACAGGGCTATGAAGGCATTGAGAC	4.06215	4.049424	3.787119	3.700839	4.055393	3.892808
rno-mir-103-1	TTCTTACTGCCCTCGGCTTCTTTACAGTGCTGCCTTGTTGCATATGGATCAAGCAGCATTGTACAGGGCTATGAAGGCATTGAGAC	4.183869	4.197258	3.958254	4.086619	4.019815	3.857559
rno-mir-103-2	GTCTTCGTGCTTTCAGCTTCTTTACAGTGCTGCCTTGTAGCATTCAGGTCAAGCAGCATTGTACAGGGCTATGAAAGAACCAAGAA	3.929591	3.910457	3.658233	3.893784	4.190171	3.890809
rno-mir-103-2	GTCTTCGTGCTTTCAGCTTCTTTACAGTGCTGCCTTGTAGCATTCAGGTCAAGCAGCATTGTACAGGGCTATGAAAGAACCAAGAA	4.285928	4.242369	4.13437	4.31442	4.49554	4.272251
rno-mir-105	TAGTCAAGTGCTCAGATGTCTGTGGTGGCTGCTTATGTATCACGGATGTTTGAGCATGTGCTATGGTATCTAC	3.997181	4.021979	3.975208	4.025144	3.821327	4.044976
rno-mir-106b	CCTGCTGGGACTAAAGTGCTGACAGTGCAGATAGTGGTCCTCTCTGTGCTACCGCACTGTGGGTACTTGCTGCTCCAGCAGG	4.878353	4.907682	4.925727	5.341397	5.192369	5.263919
rno-mir-107	TTCTCTCTGCTTTAAGCTTCTTTACAGTGTTGCCTTGTGGCATGGAGTTCAAGCAGCATTGTACAGGGCTATCAAAGCACAGAGAGC	3.720176	3.995061	4.253839	4.345883	4.291638	4.075452
rno-mir-10a	GACCTGTCTGTCTTCTGTATATACCCTGTAGATCCGAATTTGTGTAAGGAATTTTGTGGTCACAAATTCGTATCTAGGGGAATATGTAGTTGACATAAACACTCCGCTCA	4.055471	3.927679	4.030681	3.745395	3.770437	3.350357
rno-mir-10b	CCAAAGTTGTAACGTTGTCTATATATACCCTGTAGAACCGAATTTGTGTGGTACCCACATAGTCACAGATTCGATTCTAGGGGAATATATGGTCGATGCAAAAACTTCA	4.067622	3.933151	4.083789	3.994957	3.646345	3.966983
rno-mir-1224	GTGAGGACTGGGGAGGTGGAGGGTAGTACCATTAGAGCCAGAGCTCTGTCTCAGCTCCCTCTCCCCCCACCTCTTCTCTCCTCAG	4.019008	3.985347	4.160785	3.711338	3.611348	4.023554
rno-mir-122	CCTTAGCAGAGCTCTGGAGTGTGACAATGGTGTTTGTGTCCAAAACATCAAACGCCATCATCACACTAAACAGCTACTGCTAGGC	4.478604	4.754637	4.142066	4.369171	3.652058	4.32794
rno-mir-124-1	AGGCCTCTCTCTCCGTGTTCACAGCGGACCTTGATTTAAATGTCCATACAATTAAGGCACGCGGTGAATGCCAAGAATGGGGCTG	3.884114	4.290748	4.207904	4.279849	4.335297	4.267406
rno-mir-124-1	AGGCCTCTCTCTCCGTGTTCACAGCGGACCTTGATTTAAATGTCCATACAATTAAGGCACGCGGTGAATGCCAAGAATGGGGCTG	4.117809	3.854199	3.919453	3.826239	4.071115	3.751495
rno-mir-124-1	AGGCCTCTCTCTCCGTGTTCACAGCGGACCTTGATTTAAATGTCCATACAATTAAGGCACGCGGTGAATGCCAAGAATGGGGCTG	3.978455	3.957051	4.289225	4.098811	4.091016	4.258176
rno-mir-124-2	ATCAAGATCAGAGACTCTGCTCTCCGTGTTCACAGCGGACCTTGATTTAATGTCATACAATTAAGGCACGCGGTGAATGCCAAGAGCGGAGCCTACGGCTGCACTTGAA	4.510439	4.243133	3.951572	5.193601	3.592889	4.633813
rno-mir-124-2	ATCAAGATCAGAGACTCTGCTCTCCGTGTTCACAGCGGACCTTGATTTAATGTCATACAATTAAGGCACGCGGTGAATGCCAAGAGCGGAGCCTACGGCTGCACTTGAA	3.989039	4.154844	3.720132	3.995692	4.176793	4.23961
rno-mir-124-2	ATCAAGATCAGAGACTCTGCTCTCCGTGTTCACAGCGGACCTTGATTTAATGTCATACAATTAAGGCACGCGGTGAATGCCAAGAGCGGAGCCTACGGCTGCACTTGAA	4.38921	3.844375	3.990844	4.307251	3.993033	4.217031
rno-mir-124-3	TGAGGGCCCCTCTGCGTGTTCACAGCGGACCTTGATTTAATGTCTATACAATTAAGGCACGCGGTGAATGCCAAGAGAGGCGCCTCC	4.374728	4.035608	4.141609	4.657775	3.98233	4.389955
rno-mir-124-3	TGAGGGCCCCTCTGCGTGTTCACAGCGGACCTTGATTTAATGTCTATACAATTAAGGCACGCGGTGAATGCCAAGAGAGGCGCCTCC	4.022227	4.034552	4.096013	4.145485	3.779334	3.93153
rno-mir-125a	TGCCGGCCTCTGGGTCCCTGAGACCCTTTAACCTGTGAGGACGTCCAGGGTCACAGGTGAGGTTCTTGGGAGCCTGGCGCCTGGC	4.853756	4.170069	4.226223	4.469908	4.684152	4.667459
rno-mir-125b-1	TGCGCTCCCCTCAGTCCCTGAGACCCTAACTTGTGATGTTTACCGTTTAAATCCACGGGTTAGGCTCTTGGGAGCTGCGAGTCGTGC	3.663087	3.997166	4.078066	3.813017	4.175544	3.914157
rno-mir-125b-1	TGCGCTCCCCTCAGTCCCTGAGACCCTAACTTGTGATGTTTACCGTTTAAATCCACGGGTTAGGCTCTTGGGAGCTGCGAGTCGTGC	4.168259	4.254623	4.274796	4.284501	4.274231	4.474262
rno-mir-125b-2	ACCAGACTTTTCCTAGTCCCTGAGACCCTAACTTGTGAGGTATTTTAGTAACATCACAAGTCAGGCTCTTGGGACCTAGGCGGAGAGG	4.456202	4.206896	3.907636	4.221955	4.250893	4.103674
rno-mir-125b-2	ACCAGACTTTTCCTAGTCCCTGAGACCCTAACTTGTGAGGTATTTTAGTAACATCACAAGTCAGGCTCTTGGGACCTAGGCGGAGAGG	3.836166	4.352679	3.842869	3.61497	3.83183	4.124973
rno-mir-126	TGACAGCACATTATTACTTTTGGTACGCGCTGTGACACTTCAAACTCGTACCGTGAGTAATAATGCGTGGTCA	4.874163	4.903613	4.894361	5.816578	5.06249	5.255746
rno-mir-127	TTTGATCACTGTCTCCAGCCTGCTGAAGCTCAGAGGGCTCTGATTCAGAAAGATCATCGGATCCGTCTGAGCTTGGCTGGTCGGAAGTCTCATCATC	4.04864	3.731673	3.971762	4.03557	3.81911	4.463919
rno-mir-128-1	TGAGCTGTTGGATTCGGGGCCGTAGCACTGTCTGAGAGGTTTACATTTCTCACAGTGAACCGGTCTCTTTTTCAGCTGCTTC	3.876844	4.42885	3.615619	4.03267	4.03999	3.726371
rno-mir-128-1	TGAGCTGTTGGATTCGGGGCCGTAGCACTGTCTGAGAGGTTTACATTTCTCACAGTGAACCGGTCTCTTTTTCAGCTGCTTC	4.26322	4.249067	4.256891	4.255395	4.040639	4.333716
rno-mir-128-2	TGTGCAGTGGGAAGGGGGGCCGATGCACTGTAAGAGAGTGAGTAGCAGGTCTCACAGTGAACCGGTCTCTTTCCCTACTGTGTC	4.010582	4.001894	4.300131	4.11256	4.121063	4.100274
rno-mir-128-2	TGTGCAGTGGGAAGGGGGGCCGATGCACTGTAAGAGAGTGAGTAGCAGGTCTCACAGTGAACCGGTCTCTTTCCCTACTGTGTC	4.072713	4.124249	4.517289	3.95634	4.190171	4.260363
rno-mir-129-1	TGGGTCTTTTTGCGGTCTGGGCTTGCTGTTCTCTCCACAGTAGTCAGGAAGCCCTTACCCCAAAAAGTATCT	3.825223	3.820959	3.754913	3.811795	3.851003	3.482482
rno-mir-129-1	TGGGTCTTTTTGCGGTCTGGGCTTGCTGTTCTCTCCACAGTAGTCAGGAAGCCCTTACCCCAAAAAGTATCT	4.376545	3.901809	4.583923	3.867913	4.496149	4.226748
rno-mir-129-2	AGACTGCCCTTCGCGAATCTTTTTGCGGTCTGGGCTTGCTGTACATAACTCAATAGCCGGAAGCCCTTACCCCAAAAAGCATTCGCGGAGGGCGCGC	4.079636	3.798652	3.994292	4.07584	3.721726	4.049029
rno-mir-129-2	AGACTGCCCTTCGCGAATCTTTTTGCGGTCTGGGCTTGCTGTACATAACTCAATAGCCGGAAGCCCTTACCCCAAAAAGCATTCGCGGAGGGCGCGC	4.518671	4.542949	4.658485	4.397181	4.064804	4.0658
rno-mir-130a	TGCTGCTGGCCGGAGCTCTTTTCACATTGTGCTACTGTCTACACGTGTACCGAGCAGTGCAATGTTAAAAGGGCATCGGCCTTGTAGT	4.155991	4.035002	3.775328	3.887042	4.18517	4.075452
rno-mir-130b	GGCTTGCTGGACACTCTTTCCCTGTTGCACTACTGTGGGCCTCTGGGAAGCAGTGCAATGATGAAAGGGCATCCGTCAGGCC	3.998716	3.907687	3.95919	4.08261	4.458443	3.914156
rno-mir-132	CCGCCCCCGCGTCTCCAGGGCAACCGTGGCTTTCGATTGTTACTGTGGGAACCGGAGGTAACAGTCTACAGCCATGGTCGCCCCGCAGCACGCCCACGCTC	4.210299	4.105944	4.094518	3.859839	4.08879	4.083417
rno-mir-133a	CAATGCTTTGCTAAAGCTGGTAAAATGGAACCAAATCGCCTCTTCAATGGATTTGGTCCCCTTCAACCAGCTGTAGCTATGCATTGA	4.299122	4.232858	3.856125	4.598222	4.144726	4.290934
rno-mir-133b	CCCTGCTCTGGCTGGTCAAACGGAACCAAGTCCGTCTTCCTGAGAGGTTTGGTCCCCTTCAACCAGCTACAGCAGGGCTGGCAA	3.730389	3.772869	3.943153	3.918641	3.516657	4.021615
rno-mir-134	CAGGGTGTGTGACTGGTTGACCAGAGGGGCGTGCACTTTGTTCACCCTGTGGGCCACCTAGTCACCAACCCTC	4.241749	4.138685	4.268788	4.185859	3.905436	4.329883
rno-mir-135a	AGATAAATTCACTCTAGTGCTTTATGGCTTTTTATTCCTATGTGATCGTAATAAAGTCTCATGTAGGGATGGAAGCCATGAAATACATTGTGAAAATTCA	4.305149	4.070627	4.208553	3.993872	4.20067	4.042871
rno-mir-135b	CGCTCTGCTGTGGCCTATGGCTTTTCATTCCTATGTGATTGCTGTTCCGAACTCATGTAGGGCTAAAAGCCATGGGCTACAGTGAGGGGCAAGCTCC	3.587475	4.340853	3.727426	3.835869	3.574415	3.518635
rno-mir-136	TGAGCCCTCGGAGGACTCCATTTGTTTTGATGATGGATTCTTAAGCTCCATCATCGTCTCAAATGAGTCTTCAGAGGGTTCT	3.87431	4.004145	4.205756	3.703563	3.715573	3.697284
rno-mir-137	GGCCCTCTGACTCTCTTCGGTGACGGGTATTCTTGGGTGGATAATACGGATTACGTTGTTATTGCTTAAGAATACGCGTAGTCGAGGAGAGTACCAGCGGCA	3.929713	3.789035	3.630379	3.863081	3.692917	3.502572
rno-mir-138-1	CTCTGGCATGGTGTTGTGGGACAGCTGGTGTTGTGAATCAGGCCGTTGCCAATCAGAGAACGGCTACTTCACAACACCAGGGTCTCACTGCACTGCAGG	4.109941	3.937983	4.006045	4.350067	3.784482	4.196293
rno-mir-138-1	CTCTGGCATGGTGTTGTGGGACAGCTGGTGTTGTGAATCAGGCCGTTGCCAATCAGAGAACGGCTACTTCACAACACCAGGGTCTCACTGCACTGCAGG	4.196215	3.960915	4.062734	4.173907	4.146251	4.155655
rno-mir-138-2	GTTGCTGCAGCTGGTGTTGTGAATCAGGCCGACGAGCAACGCATCCTCTTACCCGGCTATTTCACGACACCAGGGTTGCACC	3.824674	3.68082	3.559209	4.356752	4.268132	4.015785
rno-mir-138-2	GTTGCTGCAGCTGGTGTTGTGAATCAGGCCGACGAGCAACGCATCCTCTTACCCGGCTATTTCACGACACCAGGGTTGCACC	4.960132	4.960074	5.015203	4.89726	4.932173	4.991272
rno-mir-139	GTGTATTCTACAGTGCACGTGTCTCCAGTGTGGCTCGGAGGCTGGAGACGCGGCCCTGTTGGAGTAAC	6.513383	6.29895	5.671636	5.972038	6.211688	6.641628
rno-mir-140	GTGTCTCTCTCTGTGTCCTGCCAGTGGTTTTACCCTATGGTAGGTTACATCATGCTGTTCTACCACAGGGTAGAACCACGGACAGGATACTGGAGCACC	4.733293	4.968128	5.047171	4.752769	5.079377	5.043852
rno-mir-141	GGCTGACTCTGAGTCCATCTTCCAGTGCAGTGTTGGATGGTTGAAGTACGAAGCTCCTAACACTGTCTGGTAAAGATGGCCCCCGGGTCAGTTC	4.696488	3.927679	4.274959	4.341526	4.184888	4.139398
rno-mir-142	GACAGTGCAGTCACCCATAAAGTAGAAAGCACTACTAACAGCACTGGAGGGTGTAGTGTTTCCTACTTTATGGATGAGTGTACTGTG	3.772373	3.26964	3.816064	3.973091	4.356717	4.144436
rno-mir-143	GCGGAGCGCCTGTCTCCCAGCCTGAGGTGCAGTGCTGCATCTCTGGTCAGTTGGGAGTCTGAGATGAAGCACTGTAGCTCAGGAAGGGAGAAGATGTTCTGCAGC	3.81247	3.704015	3.791024	4.849703	4.787515	4.120297
rno-mir-144	GGGCCTTGGCTGGGATATCATCATATACTGTAAGTTTGTGATGAGACACTACAGTATAGATGATGTACTAGTCTGGGTACCCC	4.169586	4.139484	3.807787	3.818665	3.900748	4.100553
rno-mir-145	CACCTTGTCCTCACGGTCCAGTTTTCCCAGGAATCCCTTGGATGCTAAGATGGGGATTCCTGGAAATACTGTTCTTGAGGTCATGGCT	4.388203	4.325529	4.47576	4.464529	4.388336	4.561337
rno-mir-146a	TGTGTATCCTCAGCTCTGAGAACTGAATTCCATGGGTTATAGCAATGTCAGACCTGTGAAGTTCAGTTCTTTAGCTGGGATAGCTCTATCGTCAT	4.415564	4.06372	3.811367	4.190108	3.971325	3.952346
rno-mir-146b	TGGCCACCTGGCCCTGAGAACTGAATTCCATAGGCTGTGAACTCTAGCAGATGCCCTAGGGACTCAGTTCTGGTGCCTGGCTGTGCTA	4.327917	3.971169	3.915436	4.038408	4.119288	4.177738
rno-mir-147	TATGAATCTAGTGGAAACACTTCTGCACAAACTCGATTTTGATGCCAGTGTGCGGAAATGCTTCTGCTACATTTTTAGG	3.862906	3.92758	4.057682	3.967732	3.874628	3.96803
rno-mir-148b	CAGGCACTCTTAGCATTTGAGGTGAAGTTCTGTTATACACTCAGGCTGTGGCTCTGAAAGTCAGTGCATCACAGAACTTTGTCTCGAAAGCTTTCTA	4.211777	4.090235	3.895279	4.197933	4.153895	4.124442
rno-mir-150	CTTCTCAAGGCCCTGTCTCCCAACCCTTGTACCAGTGCTGTGCCTCAGACCCTGGTACAGGCCTGGGGGACAGGGACTTGGGGAC	4.080914	4.269906	3.910599	3.800309	4.00105	4.208893
rno-mir-151	AGCGCTTTCCTGCCCTCGAGGAGCTCACAGTCTAGTATGTCTCCTCCCTACTAGACTGAGGCTCCTTGAGGACAGGGATCGTCATACTCACCTCCCG	4.547693	4.139483	4.282814	3.579972	4.257215	3.888038
rno-mir-152	TGTTCCCCGGGCCCAGGTTCTGTGATACACTCCGACTCGGGCTCTGGAGCAGTCAGTGCATGACAGAACTTGGGCCCGGTAGGAC	4.014079	4.140903	4.392859	4.405382	4.382063	4.519371
rno-mir-153	AGCGGTGGCCAGTGTCATTTTTGTGATGTTGCAGCTAGTAATATGAGCCCAGTTGCATAGTCACAAAAGTGATCATTGGAAACTGTG	4.261074	4.139483	4.074328	3.749702	4.019814	4.114153
rno-mir-154	GCGGTGCTTGAAGATAGGTTATCCGTGTTGCCTTCGCTTTATTCGTGACGAATCATACACGGTTGACCTATTTTTCAGTACCAA	3.962489	4.064223	4.163348	4.031407	3.730741	4.002132
rno-mir-15b	TTGGAACCTTAAAGTACTGTAGCAGCACATCATGGTTTACATACTACAGTCAAGATGCGAATCATTATTTGCTGCTCTAGAAATTTAAGGAAATTCAT	3.93791	4.078044	4.214209	4.286408	4.358182	3.982033
rno-mir-16	CATACTTGTTCCGCTCTAGCAGCACGTAAATATTGGCGTAGTGAAATAAATATTAAACACCAATATTATTGTGCTGCTTTAGTGTGACAGGGATA	3.796323	3.705185	3.958254	4.1919	3.988083	3.851701
rno-mir-17-1	GTCAGGATAATGTCAAAGTGCTTACAGTGCAGGTAGTGGTGTGTGCATCTACTGCAGTGAAGGCACTTGTGGCATTGTGCTGAC	5.464268	5.495322	4.603216	5.633471	5.908963	5.29796
rno-mir-17-1	GTCAGGATAATGTCAAAGTGCTTACAGTGCAGGTAGTGGTGTGTGCATCTACTGCAGTGAAGGCACTTGTGGCATTGTGCTGAC	5.050634	5.20346	5.276523	5.049483	5.332644	5.056573
rno-mir-17-2	TTGGCCATGTCAAAGTGCTTACAGTGCAGGTAGCTTCTTGAGATCTACTGCACTGCAAGCACTTCTTACATTACCATG	3.719338	4.438864	3.815917	3.634409	3.609094	3.770632
rno-mir-17-2	TTGGCCATGTCAAAGTGCTTACAGTGCAGGTAGCTTCTTGAGATCTACTGCACTGCAAGCACTTCTTACATTACCATG	4.018094	4.195712	4.199893	4.125193	3.814953	4.139055
rno-mir-181a-1	AGGTTGCTTCAGTGAACATTCAACGCTGTCGGTGAGTTTGGAATTCAAATAAAAACCATCGACCGTTGATTGTACCCTATAGCTAACCATTATCTACTCC	3.882684	3.845509	4.249494	4.500707	3.9048	3.955527
rno-mir-181a-1	AGGTTGCTTCAGTGAACATTCAACGCTGTCGGTGAGTTTGGAATTCAAATAAAAACCATCGACCGTTGATTGTACCCTATAGCTAACCATTATCTACTCC	3.9823210000000002	4.056481	4.352974	4.588346	4.218001	3.705605
rno-mir-181a-2	AGATGGGCAACCAAGGCAGCCTTAAGAGGACTCCATGGAACATTCAACGCTGTCGGTGAGTTTGGGATTCAAAAACAAAAAAAACCACCAACCGTTGACTGTACCTTGGGATTCTTA	3.792399	4.035002	4.228294	4.10573	3.776654	4.055705
rno-mir-181b-1	CCTGTGCAGAGATGATGTTTACAAAGGTCACAATCAACATTCATTGCTGTCGGTGGGTTGAACTGTGTAGAAAAGCTCACTGAACAATGAATGCAACTGTGGCCCCGCTT	3.954491	3.913659	4.178788	3.793808	3.883101	3.700268
rno-mir-181b-2	TGATGGCTGCACTCAACATTCATTGCTGTCGGTGGGTTTGAATGTCAACCAACTCACTGGTCAATGAATGCAAACTGCGGGCCAAAAA	4.478785	4.242369	4.267595	4.072502	3.90934	3.93984
rno-mir-181c	AGAACTTGCCAAGGGTTTGGGGGAACATTCAACCTGTCGGTGAGTTTGGGCAGCTCAGACAAACCATCGACCGTTGAGTGGACCCCGAGGCCTGGAACTGCCACCC	4.019329	3.804924	4.218542	4.396633	4.69613	4.729112
rno-mir-181c	AGAACTTGCCAAGGGTTTGGGGGAACATTCAACCTGTCGGTGAGTTTGGGCAGCTCAGACAAACCATCGACCGTTGAGTGGACCCCGAGGCCTGGAACTGCCACCC	3.95449	4.430929	3.288844	4.683179	4.447694	4.667459
rno-mir-181d	GGTCACAATTAACATTCATTGTTGTCGGTGGGTTGTGAGGAGAAGACCAGACCCACCGGGGGATGAATGTCACTGTGGCTGGG	4.986306	4.795321	4.555117	4.665085	4.910969	4.922636
rno-mir-181d	GGTCACAATTAACATTCATTGTTGTCGGTGGGTTGTGAGGAGAAGACCAGACCCACCGGGGGATGAATGTCACTGTGGCTGGG	4.485868	4.749338	5.069265	5.066689	4.619054	4.798864
rno-mir-182	TCCCACCGTTTTTGGCAATGGTAGAACTCACACCGGTAAGGTACCGGGACCCGGTGGTTATAGACTTGCCAACTATGGTGTAAGT	4.243752	4.232256	4.785554	4.282646	4.067042	4.323117
rno-mir-183	CCAGAGAGTGTGACTCCTGTCCTGTGTATGGCACTGGTAGAATTCACTGTGAACAGTCTCGGTCAGTGAATTACCGAAGGGCCATAAACAGAGCAGAGACAGATCCGCGA	4.436322	4.010112	4.075732	4.173532	4.019814	4.021707
rno-mir-184	CACTTTCCCTTATCAGTTTTCCAGCCAGCTTTGTGACTGTAAATGTTGGACGGAGAACTGATAAGGGTAAGTGACTG	4.588078	4.348025	4.075793	4.080527	3.795753	4.337696
rno-mir-185	GGGGGTGAGGGATTGGAGAGAAAGGCAGTTCCTGATGGTCCCCTCCCAGGGGCTGGCTTTCCTCTGGTCCTTCTCTCCCA	4.436971	4.340853	4.596488	4.681074	4.893968	4.841431
rno-mir-186	TGCTTACAACTTTCCAAAGAATTCTCCTTTTGGGCTTTCTCATTTTATTTTAAGCCCAAAGGTGAATTTTTTGGGAAGTTTGAGCT	3.937119	3.90363	4.076723	3.842701	3.905847	3.822351
rno-mir-187	GGGCTCACAGGACACAATGCGGATCCTCAGGCTACAACACAGGACCCGGGCGCTGCTCTGACCCCTCGTGTCTTGTGTTGCAGCCGGAGGGACGCAGGTCTGCA	4.343111	4.29014	4.126924	3.634411	4.286815	4.368565
rno-mir-188	CCCTCTCTCACATCCCTTGCATGGTGGAGGGCGAGCTCTCTGAAAACTCCTCCCACATGCAGGGTTTGCAGGATGGTGAG	3.611722	3.5417	4.143957	4.489384	3.927654	3.884584
rno-mir-18a	TGCGTGCTTTTTGTTCTAAGGTGCATCTAGTGCAGATAGTGAAGTAGACTAGCATCTACTGCCCTAAGTGCTCCTTCTGGCATAAGAAGTTATGTC	3.982112	4.251738	4.253438	4.25484	4.297645	4.21494
rno-mir-190	TGCAGGCCTCTGTGTGATATGTTTGATATATTAGGTTGTTATTTAATCCAACTATATATCAAGCATATTCCTACAGTGTCTTGCC	4.374784	4.559966	4.21847	4.366735	4.204885	4.142924
rno-mir-190	TGCAGGCCTCTGTGTGATATGTTTGATATATTAGGTTGTTATTTAATCCAACTATATATCAAGCATATTCCTACAGTGTCTTGCC	4.1594	4.221941	4.126165	4.095795	3.940845	4.034693
rno-mir-190b	TGCTTCTGTGTGATATGTTTGATATTAGGTTGTTAAATTATGAACCAACTAAATGTCAAACATTCTCACAGCAGTGAG	4.026307	4.155172	4.157641	4.163834	4.240894	4.147196
rno-mir-190b	TGCTTCTGTGTGATATGTTTGATATTAGGTTGTTAAATTATGAACCAACTAAATGTCAAACATTCTCACAGCAGTGAG	4.072094	4.144264	3.764705	4.215868	4.315221	4.090567
rno-mir-191	GGCTGGACAGCGGGCAACGGAATCCCAAAAGCAGCTGTTGTCTCCAGAGCATTCCAGCTGCACTTGGATTTCGTTCCCTGCTCTCCTGCCT	4.803121	4.824134	5.310808	5.138117	5.43408	5.00859
rno-mir-192	GTCAAGATGGAGTGCACAGGGCTCTGACCTATGAATTGACAGCCAGTACTCTGATCTCGCCTCTGGCTGCCAGTTCCATAGGTCACAGGTATGTTCGCCTCAATGCCAGC	4.164471	3.994466	3.830513	3.93958	3.797091	4.42728
rno-mir-193	GCGGACGGGAGCTGAGAGCTGGGTCTTTGCGGGCAAGATGAGGGTGTCAGTTCAACTGGCCTACAAAGTCCCAGTCCTCGGCTCCC	4.224414	4.42861	4.501709	4.326674	4.343744	4.566197
rno-mir-194-1	ATGGAGTCATCACGTGTAACAGCAACTCCATGTGGACTGTGCACAGATCCCAGTGGAGCTGCTGTTACTTTTGATGGCCTCCA	3.801518	3.917182	4.097334	3.948891	4.042657	3.813748
rno-mir-194-2	TGGCTCCCACCCCCTGTAACAGCAACTCCATGTGGAAGTGCCCACTGATTCCAGTGGGGCTGCTGTTATCTGGGGTGGAGGCTGG	4.571354	4.229492	4.544653	4.111099	4.190396	3.902363
rno-mir-194-2	TGGCTCCCACCCCCTGTAACAGCAACTCCATGTGGAAGTGCCCACTGATTCCAGTGGGGCTGCTGTTATCTGGGGTGGAGGCTGG	4.169586	4.359726	3.896058	3.858492	3.406293	3.740255
rno-mir-195	AACTCTCCTGGCTCTAGCAGCACAGAAATATTGGCACGGGTAAGTGAGTCTGCCAATATTGGCTGTGCTGCTCCAGGCAGGGTGGTG	3.975903	3.978462	4.127967	4.055777	4.28803	4.619568
rno-mir-196a	TGTTTGCTCAGCTGATCTGTGGCTTAGGTAGTTTCATGTTGTTGGGATTGAGTTTTGAACTCGGCAACAAGAAACTGCCTGAGTTACATCAGTCGGTTTTCGTCGAGGGC	4.311492	3.952559	4.440645	4.124637	4.176633	4.056141
rno-mir-196b	AACTGGTCGGTGATTTAGGTAGTTTCCTGTTGTTGGGATCCACCTTTCTCTCGACAGCACGACACTGCCTTCATTACTTCAGTTG	4.108685	4.141005	3.764315	4.150065	3.990666	4.155114
rno-mir-196c	CTGAGTGAAGTAGGTAGTTTCGTGTTGTTGGGCCTGGCTTTCTGAACACAACAACACCAAACCACCTGATTCACTGCAGT	4.370344	4.328176	4.007647	4.172354	3.935785	4.231527
rno-mir-199a	TGGAAGCTTCTGGAGATCCTGCTCCGTCGCCCCAGTGTTCAGACTACCTGTTCAGGACAATGCCGTTGTACAGTAGTCTGCACATTGGTTAGACTGGGCAAGGGCCAGCA	4.194953	3.93949	4.206942	4.093862	4.171658	4.479585
rno-mir-19a	GCAGCCCTCTGTTCGTTTTGCATAGTTGCACTACAAGAAGAATGTAGTTGTGCAAATCTATGCAAAACTGATGGTGGCCTGC	4.313157	4.07452	4.007842	4.189551	4.027702	3.979121
rno-mir-19b-1	CACTGGTCTATGGTTAGTTTTGCAGGTTTGCATCCAGCTGTATAATATTCTGCTGTGCAAATCCATGCAAAACTGACTGTGGTGGTG	3.48269	3.884113	3.935063	3.764063	4.065776	4.038113
rno-mir-19b-1	CACTGGTCTATGGTTAGTTTTGCAGGTTTGCATCCAGCTGTATAATATTCTGCTGTGCAAATCCATGCAAAACTGACTGTGGTGGTG	3.703448	3.912643	3.83729	4.009104	3.881313	3.954357
rno-mir-19b-2	ACATTGCTACTTACGGTTAGTTTTGCAGATTTGCAGTTCAGCGTATATGTGGATATATGGCTGTGCAAATCCATGCAAAACTGATTGTGATGATGT	3.966337	3.735142	4.030107	3.524221	3.751594	3.834198
rno-mir-1	TGCCTACTCAGAGCACATACTTCTTTATGTACCCATATGAACATAGAATGCTATGGAATGTAAAGAAGTGTGTATTTTGGGTAGGTA	4.374784	4.430101	4.347671	4.179632	4.460021	4.599045
rno-mir-200a	CTGGGCCTCTGTGGGCATCTTACCGGACAGTGCTGGATTTCTTGGCTTGACTCTAACACTGTCTGGTAACGATGTTCAAAGGTGACCCA	4.206887	4.398794	4.100876	4.116614	4.094397	4.421367
rno-mir-200b	CCAACTTGGGCAGCCGTGGCCATCTTACTGGGCAGCATTGGATAGTGTCTGATCTCTAATACTGCCTGGTAATGATGACGGCGGAGCCCTGCACG	4.615446	4.320608	3.625752	4.224311	4.22838	4.316113
rno-mir-200c	CCCTCGTCTTACCCAGCAGTGTTTGGGTGCTGGTTGGGAGTCTCTAATACTGCCGGGTAATGATGGAGG	4.252322	4.202937	4.971471	4.452058	4.599574	4.288095
rno-mir-201	GTACAGTACCTCACTCAGTAAGGCATTGTTCTTCTATACTAATAAATGAACAGCGCCTTTCTGTGTAGCGTAATGTGCAA	4.076076	4.10765	4.240495	4.291748	3.821164	4.020936
rno-mir-202	GTTCCTTTTTCCTATGCATATACTTCTTTGTGGATCTGGTCTAAAGAGGTATAGCGCATGGGAAAATGGAGC	3.96451	3.500289	4.01997	3.809248	3.654432	3.612929
rno-mir-203	GCGCGCCTGGTCCAGTGGTTCTTAACAGTTCAACAGTTCTGTAGCGCAATTGTGAAATGTTTAGGACCACTAGACCCGGCGCGCACGGCAGCGGCGA	3.954491	3.535002	4.385193	4.044577	4.091129	4.31684
rno-mir-204	GGCTACAGCCCTTCTTCATGTGACTCGTGGACTTCCCTTTGTCATCCTATGCCTGAGAATATATGAAGGAGGCTGGGAAGGCAAAGGGACGTTCAATTGTCATCACTGGC	3.864882	3.93934	3.994305	3.771417	3.585064	3.739718
rno-mir-205	AAACAGCCCCAGACAATCCATGGGTCCTCCTGTCCTTCATTCCACCGGAGTCTGTCTTATGCCAACCAGATTTCAGTGGAGTGAAGCTCAGGAGGCATGGAGCTGCCA	4.35331	4.55129	4.734737	3.650337	4.310976	4.299654
rno-mir-206	CTTCCCCAGGCCACATGCTTCTTTATATCCTCATAGATATCACTGCGCTATGGAATGTAAGGAAGTGTGTGGTTTTGGCAAGTG	4.090477	3.763458	4.162889	4.11428	4.214622	4.246677
rno-mir-207	AGGCAGGGGTGAGGGGCTGCGGGAGGAGCGGGGCGGAGGCTGCGGCTTGCGCTTCTCCTGGCTCTCCTCCCTTTCTTT	4.696487	4.986166	4.299992	3.94301	4.231702	4.645488
rno-mir-208	TTCCTTTGACGGGTGAGCTTTTGGCCCGGGTTATACCTGACTCTCACGTATAAGACGAGCAAAAAGCTTGTTGGTCAGAGGAG	4.478604	4.214792	4.622797	4.853458	4.313718	4.286078
rno-mir-20a	CAGCTTCTGTAGCACTAAAGTGCTTATAGTGCAGGTAGTGTGTCGTCATCTACTGCATTACGAGCACTTACAGTACTGCCAGCTG	3.778501	3.913152	4.200515	4.23705	4.169783	4.336071
rno-mir-20b	GTAGTGCCAAAGTGCTCATAGTGCAGGTAGGTTTTGCTGCACTCTACTGCAGTGTGAGCACTTCTGGTACTC	3.783714	3.925331	4.024703	4.262179	4.254276	3.941005
rno-mir-210	CCGGGGCAGTCCCTCCAGGCTCAGGACAGCCACTGCCCACAGCACACTGCGTTGCTCCGGACCCACTGTGCGTGTGACAGCGGCTGATCTGTCCCTGGGCAGCGCGAACC	4.300974	4.131604	4.621628	4.549368	4.400468	4.457615
rno-mir-211	CAGCTTGGACCTGTGACCTCTGGGCTTCCCTTTGTCATCCTTTGCCTAGGCCTCTGAGTGGGGCAAGGACAGCAAAGGGGGGCTCAGTGGTCACCTCTACTGCAGA	3.718566	3.880249	3.479624	4.012786	3.835308	3.908592
rno-mir-212	CGGGATATCCCCGCCCGGGCAGCGCGCCGGCACCTTGGCTCTAGACTGCTTACTGCCCGGGCCGCCCTCAGTAACAGTCTCCAGTCACGGCCACCGACGCCTGGCCCCGCC	4.025516	3.943135	3.900456	4.005399	3.956764	4.055737
rno-mir-214	GTCCTGGATGGACAGAGTTGTCATGTGTCTGCCTGTCTACACTTGCTGTGCAGAACATCCGCTCACCTGTACAGCAGGCACAGACAGGCAGTCACATGACAACCCAGCCT	4.305031	4.637031	4.586423	4.68198	4.866184	4.677481
rno-mir-215	GGTGTACAGGACAATGACCTATGATTTGACAGACAGTGTGGCTGCGTGTGTCTGTCATTCTGTAGGCCAATATTCTGTATGTCTCTCCTCCTTACAA	3.965582	4.146201	3.900653	4.014931	4.094003	3.884604
rno-mir-216a	GTTAGCTATGAGTTAGTTTAATCTCAGCTGGCAACTGTGAGATGTCCCTATCATTCCTCACAGTGGTCTCTGGGATTATGCTAAACAGAGCAATTTCCTTGACCTC	4.029967	4.317845	3.784843	3.813016	3.622081	3.943807
rno-mir-217	ACCACAGTCATTGTAGTTTTGATGTCGCAGATACTGCATCAGGAACTGACTGGATAAGACTCAGTCACCATCAGTTCCTAATGCATTGCCTTCAGCATCTAAACA	3.995579	4.628444	4.077726	4.279499	4.215141	3.843589
rno-mir-218-1	GTGATAACGTAGCGAGATTTTCTGTTGTGCTTGATCTAACCATGTGCTTGCGAGGTATGAGTAAAACATGGTTCCGTCAAGCACCATGGAACGTCACGCAGCTTTCTACA	3.99479	4.075301	4.094518	4.343224	4.063347	4.075452
rno-mir-218-2	GACCAGTTGCCGCGGGGCTTTCCTTTGTGCTTGATCTAACCATGTGGTGGAACGATGGAAACGGAACATGGTTCTGTCAAGCACCGCGGAAAGCATCGCTCTCTCCTGCA	3.500927	3.77406	3.552535	4.195358	3.808175	3.952578
rno-mir-219-1	CTGTCCCGGGCCGCGGCTCCTGATTGTCCAAACGCAATTCTCGAGTCTCTGGCTCCGGCCGAGAGTTGCGTCTGGACGTCCCGAGCCGCCGCCCCCAAACCTCGAGGGGG	4.095621	4.307917	3.855242	4.447517	3.980239	4.014068
rno-mir-219-2	ACTCAGGGGCTTCACCACTGATTGTCCAAACGCAATTCTTGTACGAGTCTGCGGCCAACCGAGAATTGTGGCTGGACATCTGTGGTTGAGCTCCGG	3.63825	3.596655	3.753792	3.594808	3.506694	3.303934
rno-mir-21	TGTACCACCTTGTCGGGTAGCTTATCAGACTGATGTTGACTGTTGAATCTCATGGCAACAGCAGTCGATGGGCTGTCTGACATTTTGGTATC	3.613019	4.528283	4.300131	4.572483	4.860531	4.276301
rno-mir-220-1	GCATTATAGGGCTCCACCACAGTGTCAGAGACCTTGGGTGAGGGCATGACGCTGAAGGTGTTCATGATGCGGTCTGGGTACTC	3.894392	3.621835	3.911161	3.802965	3.672637	3.586425
rno-mir-220-2	GCATTATAGGGCTCCACCACAGTGTCAGAGACCTTGGGTGAGGGCATGACGCTGAAGGTGTTCATGATGCGGTCTGGGTACTC	4.259277	3.979781	4.054476	4.072421	3.954951	4.102385
rno-mir-221	TGAATATCCAGGTCTGGGGCATGAACCTGGCATACAATGTAGATTTCTGTGTTTGTTAGGCAACAGCTACATTGTCTGCTGGGTTTCAGGCTACCTGGAAGCATTTCTC	4.06215	4.48422	3.977427	4.649092	4.522301	4.708711
rno-mir-222	AAGGATTAGGGTGCCCTCAGTGGCTCAGTAGCCAGTGTAGATCCTGTCTTTGGTAATCAGCAGCTACATCTGGCTACTGGGTCTCTGATGGCATCATCTAGCT	3.97892	4.014944	3.893962	3.911302	3.346988	4.093445
rno-mir-223	TCTGGCCTTCTGCAGTGTTACGCTCCGTGTATTTGACAAGCTGAGTTGGACACTCTGTGTGGTAGAGTGTCAGTTTGTCAAATACCCCAAGTGTGGCTCATGCTTATCAG	3.844753	3.804389	3.947707	4.004969	3.696633	4.040889
rno-mir-224	GGGCTTTCAAGTCACTAGTGGTTCCGTTTAGTAGATGGTTTTTGCATTGTTTCAAAATGGTGCCCTAGTGACTACAAAGCCC	4.749876	4.805327	3.945488	5.035513	5.199123	5.501858
rno-mir-22	ACCTGGCTGAGCCGCAGTAGTTCTTCAGTGGCAAGCTTTATGTCCTGACCCAGCTAAAGCTGCCAGTTGAAGAACTGTTGCCCTCTGCCACTGGC	5.034799	5.007987	4.808047	5.044598	5.315471	5.165476
rno-mir-23a	CGGCCGGCTGGGGTTCCTGGGGATGGGATTTGATGCCAGTCACAAATCACATTGCCAGGGATTTCCAACTGACCC	4.698912	4.647117	4.44917	4.759147	5.080472	4.570144
rno-mir-23a	CGGCCGGCTGGGGTTCCTGGGGATGGGATTTGATGCCAGTCACAAATCACATTGCCAGGGATTTCCAACTGACCC	5.142607	5.069348	5.057968	5.060406	5.241586	4.982635
rno-mir-23b	CTCACCTGCTCTGGCTGCTTGGGTTCCTGGCATGCTGATTTGTGACTTGAGATTAAAATCACATTGCCAGGGATTACCACGCAACCATGACCTTGGC	4.374171	4.344069	4.374144	3.967732	4.551585	4.454274
rno-mir-24-1	CTCCGGTGCCTACTGAGCTGATATCAGTTCTCATTTCACACACTGGCTCAGTTCAGCAGGAACAGGAG	4.05638	3.782829	3.840449	4.197248	3.891003	4.158231
rno-mir-24-1	CTCCGGTGCCTACTGAGCTGATATCAGTTCTCATTTCACACACTGGCTCAGTTCAGCAGGAACAGGAG	4.063497	3.916724	4.527282	4.780816	4.350688	4.374057
rno-mir-24-2	GCCTCTCCCTGGGCTCCGCCTCCTGTGCCTACTGAGCTGAAACAGTTGATTCCAGTGCACTGGCTCAGTTCAGCAGGAACAGGAGTCCAGCCCCCATAGGAGCTGGCA	4.164361	4.335052	4.201158	4.240276	4.157979	4.34688
rno-mir-24-2	GCCTCTCCCTGGGCTCCGCCTCCTGTGCCTACTGAGCTGAAACAGTTGATTCCAGTGCACTGGCTCAGTTCAGCAGGAACAGGAGTCCAGCCCCCATAGGAGCTGGCA	6.143529	6.091071	6.48386	5.819876	6.198898	6.384478
rno-mir-25	GGCCAGTGTTGAGAGGCGGAGACACGGGCAATTGCTGGACGCTGCCCTGGGCATTGCACTTGTCTCGGTCTGACAGTGCCGGCC	3.902888	3.965397	4.050712	3.59239	4.205747	4.29584
rno-mir-26a	AAGGCCGTGGCCTTGTTCAAGTAATCCAGGATAGGCTGTGCAGGTCCCAAGGGGCCTATTCTTGGTTACTTGCACGGGGACGCGGGCCTG	4.010114	4.035002	4.055091	4.17439	4.098705	4.041082
rno-mir-26b	TGCCCGGGACCCAGTTCAAGTAATTCAGGATAGGTTGTGGTGCTGGCCAGCCTGTTCTCCATTACTTGGCTCGGGGGCCGGTGCC	4.019187	4.045803	3.482264	3.811773	3.978463	3.706105
rno-mir-27a	TGGCCTGTGGAGCAGGGCTTAGCTGCTTGTGAGCAAGGTCTACAGCAAAGTCGTGTTCACAGTGGCTAAGTTCCGCCCCCTGGACCC	3.832827	3.968462	4.501284	4.127706	3.706352	4.240685
rno-mir-27a	TGGCCTGTGGAGCAGGGCTTAGCTGCTTGTGAGCAAGGTCTACAGCAAAGTCGTGTTCACAGTGGCTAAGTTCCGCCCCCTGGACCC	4.061692	4.139483	4.157056	4.259174	4.271538	4.24937
rno-mir-27b	ACCTCTCTAACAAGGTGCAGAGCTTAGCTGATTGGTGAACAGTGATTGGTTTCCGCTTTGTTCACAGTGGCTAAGTTCTGCACCTGAAGAGAAGGTG	4.197832	4.053428	4.396352	4.044264	4.069348	4.076364
rno-mir-28	GGTCCCTACCCGCAAGGAGCTCACAGTCTATTGAGTTCCTTTTCTGATTCTCCCACTAGATTGTGAGCTCCTGGAGGGCAGGCACT	4.308933	4.308876	4.750848	4.140697	4.454358	4.440984
rno-mir-290	TCATCTTGCGGTTCTCAAACTATGGGGGCACTTTTTTTTTCTTTAAAAAGTGCCGCCAGGTTTTAGGGCCTGCCGGTTGAG	3.835868	3.822181	4.779468	4.010314	4.113572	3.984434
rno-mir-290	TCATCTTGCGGTTCTCAAACTATGGGGGCACTTTTTTTTTCTTTAAAAAGTGCCGCCAGGTTTTAGGGCCTGCCGGTTGAG	4.16686	3.897863	3.651093	4.064971	4.316418	4.050613
rno-mir-291a	CCGGTGTAGTAGCCATCAAAGTGGAGGCCCTCTCTTGGGCCCGAGCTAGAAAGTGCTTCCACTTTGTGTGCCACTGCATGGG	4.014196	4.003741	3.889887	3.809935	3.798834	3.769382
rno-mir-292	CAACCTGTGATACTCAAACTGGGGGCTCTTTTGGGTTTTCTTTGGAAGAAAAGTGCCGCCAGGTTTTGAGTGTTACCGATTG	3.801571	3.794024	3.761907	3.731209	3.960845	3.815646
rno-mir-292	CAACCTGTGATACTCAAACTGGGGGCTCTTTTGGGTTTTCTTTGGAAGAAAAGTGCCGCCAGGTTTTGAGTGTTACCGATTG	4.041446	4.350501	4.734737	4.035743	4.432161	4.410535
rno-mir-293	CTGTGATACTCAAACTGTGTGACACTTTGTTTCTTTTGGAAGAAGTGCCGCAAAGTTTGCAGTGTTACCGAT	3.958274	4.0224	3.728523	3.989164	3.925498	3.971576
rno-mir-294	ATAGCCATGCTCAAAATGGAGGCCCTATCTAAGCTTTTAAGTAGAAAGTGCTTCCATTTTGTGTGTTGCTG	3.936013	3.669889	4.074128	4.035713	3.797456	4.074647
rno-mir-294	ATAGCCATGCTCAAAATGGAGGCCCTATCTAAGCTTTTAAGTAGAAAGTGCTTCCATTTTGTGTGTTGCTG	4.196877	4.09318	4.192166	3.925256	4.077992	3.941448
rno-mir-295-1	CATTTTGGTGAGACTCAAATGTGGGGCACACTTCTGGATTATGCGTAGAAAGTGCTACTACTTTTGGGTGTCTCCTGTGGG	4.731543	4.593573	4.88637	4.497951	4.496671	4.725346
rno-mir-295-2	CATTTTGGTGAGACTCAAATGTGGGGCACACTTCTGGATTATGCGTAGAAAGTGCTACTACTTTTGGGTGTCTCCTGTGGG	4.349987	4.059609	4.309613	4.171038	4.098182	3.899878
rno-mir-296	GGACCTTTCTGGAGGGCCCCCCCTCAATCCTGTTGTGCTCGCTTCAGAGGGTTGGGTGGAGGCTCTCCTGAAGGTGTC	4.51832	4.27396	4.680882	4.127033	4.693984	4.349762
rno-mir-297	ATGCATGTATGTGTGCATGTATGCATGCATGCATGTATGTATGTATGGTGCACTTGTGTGTGTGTG	3.688285	4.16852	3.838557	3.764555	4.146451	3.878418
rno-mir-297	ATGCATGTATGTGTGCATGTATGCATGCATGCATGTATGTATGTATGGTGCACTTGTGTGTGTGTG	3.97042	4.140801	4.465724	4.103621	3.842062	4.075495
rno-mir-298	CCAGGCCTTCGGCAGAGGAGGGCTGTTCTTCCCTTGGGTTTTATGACTGGGAGGAACTAGCCTTCTCTCTGCTTAGGAGTGG	4.289949	4.25441	3.766534	4.060253	4.348443	4.241908
rno-mir-299	AAGAAATGGTTTACCGTCCCACATACATTTTGAGTATGTATGTGGGACGGTAAACCGCTTCTT	3.801815	3.892448	4.384817	3.994157	3.794631	3.774476
rno-mir-299	AAGAAATGGTTTACCGTCCCACATACATTTTGAGTATGTATGTGGGACGGTAAACCGCTTCTT	4.059803	4.391108	4.145896	4.081595	4.038794	3.93358
rno-mir-29a	ACCCCTTAGAGGATGACTGATTTCTTTTGGTGTTCAGAGTCAATAGAATTTTCTAGCACCATCTGAAATCGGTTATAATGATTGGGGA	4.06215	3.502589	4.14046	3.907362	3.923077	3.914157
rno-mir-29b-1	CTTCAGGAAGCTGGTTTCATATGGTGGTTTAGATTTAAATAGTGATTGTCTAGCACCATTTGAAATCAGTGTTCTTGGTGG	3.984659	3.891832	4.060276	4.072201	4.046844	4.032671
rno-mir-29b-1	CTTCAGGAAGCTGGTTTCATATGGTGGTTTAGATTTAAATAGTGATTGTCTAGCACCATTTGAAATCAGTGTTCTTGGTGG	4.458322	4.44053	4.43924	4.659039	4.587124	4.531146
rno-mir-29b-2	CTTCTGGAAGCTGGTTTCACATGGTGGCTTAGATTTTTCCATCTTTGTATCTAGCACCATTTGAAATCAGTGTTTTAGGAG	3.992536	4.08236	3.975218	3.605586	4.204309	4.08253
rno-mir-29b-2	CTTCTGGAAGCTGGTTTCACATGGTGGCTTAGATTTTTCCATCTTTGTATCTAGCACCATTTGAAATCAGTGTTTTAGGAG	3.893595	3.959529	4.265296	3.926473	4.057587	4.155655
rno-mir-29c	ATCTCTTACACAGGCTGACCGATTTCTCCTGGTGTTCAGAGTCTGTTTTTGTCTAGCACCATTTGAAATCGGTTATGATGTAGGGGGA	4.024212	4.024155	4.194438	4.270806	4.285117	4.446229
rno-mir-300	GCTACTTGAAGAGAGGTTATCCTTTGTGTGTTTGCTTTACGCGAAATGAATATGCAAGGGCAAGCTCTCTTCGAGGAGC	4.503327	4.472571	3.928864	4.110012	3.934158	3.779477
rno-mir-300	GCTACTTGAAGAGAGGTTATCCTTTGTGTGTTTGCTTTACGCGAAATGAATATGCAAGGGCAAGCTCTCTTCGAGGAGC	3.585908	3.988823	4.055018	4.059926	3.829449	4.336285
rno-mir-301a	CCTGCTGGCTACTGCTGACGACTGCTCTGACTTTATTGCACTACTGTACTGTACAGCTAGCAGTGCAATAGTATTGTCAAAGCATCCGGGAGCAGGCTAC	4.176959	4.137237	4.035077	3.959474	4.131398	3.829797
rno-mir-301b	GCTGCGGGTGCTCTGACTAGGTTGCACTACTGTGCTGTGGAAAGCAGTGCAATGGTATTGTCAAAGCATCTGGGACCA	4.021626	3.995357	3.893824	4.033728	3.69985	3.777873
rno-mir-301b	GCTGCGGGTGCTCTGACTAGGTTGCACTACTGTGCTGTGGAAAGCAGTGCAATGGTATTGTCAAAGCATCTGGGACCA	4.169586	4.038491	4.006244	3.667032	3.608282	3.892318
rno-mir-30a	GCAACTGTAAACATCCTCGACTGGAAGCTGTGAAGCCACAAATGGGCTTTCAGTCGGATGTTTGCAGCTGC	4.22086	4.619877	4.68808	4.421579	3.837144	4.332736
rno-mir-30a	GCAACTGTAAACATCCTCGACTGGAAGCTGTGAAGCCACAAATGGGCTTTCAGTCGGATGTTTGCAGCTGC	6.135064	6.199155	5.93867	6.302663	6.159425	6.17713
rno-mir-30b	CCGAGTTTCAGTTCATGTAAACATCCTACACTCAGCTGTCATACATGAGTTGGCTGGGATGTGGATGTTTACGTCAGCTGTCTTGGA	4.319809	4.518177	4.031951	4.276965	4.103585	4.178479
rno-mir-30c-1	ACCATGTTGTAGTGTGTGTAAACATCCTACACTCTCAGCTGTGAGCTCAAGGTGGCTGGGAGAGGGTTGTTTACTCCTTCTGCCATGGA	4.555339	4.544648	4.074148	4.350067	4.384274	4.750215
rno-mir-30c-1	ACCATGTTGTAGTGTGTGTAAACATCCTACACTCTCAGCTGTGAGCTCAAGGTGGCTGGGAGAGGGTTGTTTACTCCTTCTGCCATGGA	4.135798	4.361879	4.471713	4.255474	4.416506	4.404563
rno-mir-30c-2	GAGTGACAGATACTGTAAACATCCTACACTCTCAGCTGTGAAAAGTAAGAAAGCTGGGAGAAGGCTGTTTACTCTCTCTGCCTT	4.537341	5.153775	5.103868	4.752862	4.610335	4.579515
rno-mir-30c-2	GAGTGACAGATACTGTAAACATCCTACACTCTCAGCTGTGAAAAGTAAGAAAGCTGGGAGAAGGCTGTTTACTCTCTCTGCCTT	5.161863	4.599457	5.170354	4.350506	4.230241	4.552007
rno-mir-30d	AAGTCTGTGTCTGTAAACATCCCCGACTGGAAGCTGTAAGCCACAGCCAAGCTTTCAGTCAGATGTTTGCTGCTACTGGCTC	4.923135	4.947376	5.787722	5.66227	5.179138	5.554397
rno-mir-30e	GGGCAGTCTTTGCTACTGTAAACATCCTTGACTGGAAGCTGTAAGGTGTTGAGAGGAGCTTTCAGTCGGATGTTTACAGCGGCAGGCTGCCA	4.85639	4.896323	4.544944	4.581565	4.439358	4.992682
rno-mir-30e	GGGCAGTCTTTGCTACTGTAAACATCCTTGACTGGAAGCTGTAAGGTGTTGAGAGGAGCTTTCAGTCGGATGTTTACAGCGGCAGGCTGCCA	4.811578	4.268387	4.459849	4.413907	4.951307	4.906137
rno-mir-31	TGCTCCTGAAACTTGGAACTGGAGAGGAGGCAAGATGCTGGCATAGCTGTTGAACTGAGAACCTGCTATGCCAACATATTGCCATCTTTCCTGTCTGACAGCAGCT	4.498557	4.411435	4.732736	4.529213	4.318488	4.185878
rno-mir-320	GCCTCGCTGTCCTCCGCCTTCTCTTCCCGGTTCTTCCCGGAGTCGGGAAAAGCTGGGTTGAGAGGGCGAAAAAGGATATGGG	5.761875	5.778087	5.672559	4.461785	4.800922	5.177701
rno-mir-322	CCTCGCTGACTCCGAAGGGATGCAGCAGCAATTCATGTTTTGGAGTATTGCCAAGGTTCAAAACATGAAGCGCTGCAACACCCCTTCGTGGGAAA	4.81201	5.334777	5.257281	5.498319	5.898261	5.352938
rno-mir-323	TTGGTACTTGGAGAGAGGTGGTCCGTGGCGCGTTCGCTTCATTTATGGCGCACATTACACGGTCGACCTCTTTGCGGTATCTAATC	3.732694	4.023674	4.241586	3.802728	3.981116	3.597107
rno-mir-324	CTGACTATGCCTCCTCGCATCCCCTAGGGCATTGGTGTAAAGCTGGAGACCCACTGCCCCAGGTGCTGCTGGGGGTTGTAGTC	4.1843070000000004	4.442436	4.113411	4.382913	4.854168	4.673317
rno-mir-325	ATATAGTGCTTGGTTCCTAGTAGGTGCTCAGTAAGTGTTTGTGACATAATTCGTTTATTGAGCACCTCCTATCAATCAAGCACTGTGCTAGGCTCTGG	3.908501	3.923634	4.165104	4.068665	3.722288	4.125565
rno-mir-326	CTCATCTGTCTGTGGGGCTGGGGGCAGGGCCTTTGTGAAGGCGGGTTATGCTCAGATCGCCTCTGGGCCCTTCCTCCAGTCCCGAGGCAGATTTA	4.325529	4.281396	4.277362	3.528088	3.875066	3.864565
rno-mir-327	GTCTGATGCCCTCATCCTTGAGGGGCATGAGGGTAGTCAGTAGCCTGATGTCCCTCTTGATGGCACTTCGGACATGTTGGAATGGCTTGTGAGG	3.813333	3.950423	3.997386	3.796657	3.475209	3.779624
rno-mir-328	TGGGGCAGGGGGGCAGGAGGGGCTCAGGGAGAAAGCATCTACAGCCCCTGGCCCTCTCTGCCCTTCCGTCCCCTGTCCCCAAAT	5.297909	5.392644	5.212729	4.577684	5.211861	5.474955
rno-mir-329	TGTTCGCTTCTGGTACCGGAAGAGAGGTTTTCTGGGTCTCTGTTTCTTTGATGAGAATGAAACACACCCAGCTAACCTTTTTTTCAGTATCAAATCC	3.954491	4.340853	4.31554	4.297728	4.130758	4.031954
rno-mir-32	GGGGATATTGCACATTACTAAGTTGCATGTTGTCACGGCCTCAATGCAATTTAGTGTGTGTGATATTCTC	4.271901	3.855506	3.895279	4.291748	4.451354	4.220422
rno-mir-330	ACCCTTTGGCGATCTCTGCCTCTCTGGGCCTGTGTCTTAGGCTCTTCAAGATCTAACGAGCAAAGCACAGGGCCTGCAGAGAGGTAGCGCTCTGCTC	4.449561	4.620829	4.222416	4.40487	4.646269	4.756819
rno-mir-331	GAGTCTGGTCTTGTTTGGGTTTGTTCTAGGTATGGTCCCAGGGATCCCAGATCAAACCAGGCCCCTGGGCCTATCCTAGAACCAACCTAAACCCAT	3.804183	3.996155	3.9516810000000002	3.888619	4.268142	4.077957
rno-mir-335	TCTTTTGGGCGGGGGTCAAGAGCAATAACGAAAAATGTTTGTTTTTCGTAAACCGTTTTTCATTATTGCTCCTGACCTCCTCTCATTTGTTATAGCCA	4.198729	4.157398	4.300131	4.113071	4.066526	4.473965
rno-mir-336	ATGTGACCGTGCCTCTCACCCTTCCATATCTAGTCTCTGAGAAAAATGAAGACTGGATTCCATGAAGGGATGTGAGGCCTGGAAACTGGAGCTTTA	3.797159	4.018344	4.120447	4.218124	4.112686	3.867008
rno-mir-337	AGTGTAGTGAGAAGTTGGGGGGTGGGAACGGCGTCATGCAGGAGTTGATTGCACAGCCATTCAGCTCCTATATGATGCCTTTCTTCACCCCCTTCAA	3.883201	4.439575	3.958254	4.149551	4.13699	3.833242
rno-mir-338	TCCCCAACAATATCCTGGTGCTGAGTGGGTGCACAGTGACTCCAGCATCAGTGATTTTGTTGAAGA	4.145622	3.874139	4.010402	4.571533	3.981554	4.462891
rno-mir-339	ACGGGGTGGACACCGTCCCTGTCCTCCAGGAGCTCACGTATGCCTGCCTGTGAGCGCCTCGACGACAGAGCCAGAGTCCACCCCTGCACTGCCCAA	5.424429	5.710248	5.480237	5.919543	6.071201	5.844806
rno-mir-33	CCGTGGTGCATTGTAGTTGCATTGCATGTTCTGGCAGTACCTGTGCAATGTTTCCACAGTGCATCACGG	3.912031	3.884884	3.658081	3.928983	3.94413	3.818369
rno-mir-340	CACTTGTACTCGGTGTGATTATAAAGCAATGAGACTGATTGTCATGTGTCGTTTGTGGGATCCGTCTCAGTTACTTTATAGCCATACCTGGTATCTTA	3.981855	3.724475	3.622278	4.08611	4.039105	4.026433
rno-mir-341	AAAATGATGATGTCAGTTGGCCGGTCGGCCGATCGCTCGGTCTGTCAGTCAGTCGGTCGGTCGATCGGTCGGTCGGTCAGTCGGCTTCCTGTCTTC	3.848276	3.673931	3.889464	3.617559	3.785483	3.844541
rno-mir-342	GAAAATGGGCTCAAGGTGAGGGGTGCTATCTGTGATTGAGGGACATGGTCAATGGAATTGTCTCACACAGAAATCGCACCCGTCACCTTGGCCTGCTGA	4.767039	4.821598	4.535421	4.415336	4.292497	4.581817
rno-mir-343	GCACCTTCATGGACCTGGAGTAGAGTGGGTGTGGCGGGGGGAGCAGGGCCCAGGGCAACCTCTCCCTCCGTGTGCCCAGATCCTGCATGCCAA	4.558607	4.123323	4.311269	4.210112	4.436801	4.245362
rno-mir-344-1	CTGCAGCCAGAGTTTTTACCAGTCAGGCTCCTGGCTAGATTCCAGGTACCAACTGGTACCTGATCTAGCCAAAGCCTGACCGTAAGCTGCAAAAGAAA	3.954491	3.861215	3.785067	3.94835	3.706501	3.894079
rno-mir-345	ACCCAAGTCCAGGCCTGCTGACCCCTAGTCCAGTGCTTGTGGTGGCTACTGGGCCCTGAACTAGGGGTCTGGAGACCTGGGTTTGATCTCCACAGG	3.847134	3.895685	4.103612	4.151034	4.135854	4.041453
rno-mir-346	TCTGTGTTGGGCATCTGTCTGCCTGAGTGCCTGCCTCTCTGTTGCTCTGAAGGAGGCAGGGGCTGGGCCTGCAGCTGCCTGGGCAGAGCTGCTCCTTC	5.216606	5.205755	5.570688	4.720285	4.852726	5.092358
rno-mir-347	GAGCCCCTGCTGGTGGGCGCGGGGCGGGGGTTTCAGGTGGTCTCGCGGTGGCCGCCCGACTGTCCCTCTGGGTCGCCCAGCTGGGGAGTTCC	4.049479	4.016873	3.674498	3.673003	4.114643	4.053552
rno-mir-349	GAAGACTCTAGCATGTAAGGTTGGGGGAGGGGGCTGTGTCTAGCAAGTCTTCTTCCCCCACAGCCCTGCTGTCTTAACCTCTAGGTGTTCCGGCTCC	4.181706	4.143443	4.030107	4.05736	4.042172	4.200859
rno-mir-34a	CCGGCTGTGAGTAATTCTTTGGCAGTGTCTTAGCTGGTTGTTGTGAGTATTAGCTAAGGAAGCAATCAGCAAGTATACTGCCCTAGAAGTGCTGCACGTTGT	3.850695	4.023388	3.948118	4.70762	3.997158	4.084986
rno-mir-34b	GTGCTCGGTTTGTAGGCAGTGTAATTAGCTGATTGTAGTGCGGTGCTGACAATCACTAACTCCACTGCCATCAAAACAAGGCAC	3.695149	3.806542	3.768198	4.232531	4.010803	3.891664
rno-mir-34c	AGTCTAGTTACTAGGCAGTGTAGTTAGCTGATTGCTAATAGTACCAATCACTAACCACACAGCCAGGTAAAAAGACT	4.451744	4.261106	4.758921	5.099627	5.116728	5.090441
rno-mir-350	AGATGCCTTGCTCCTACAAGAGTAAAGTGCACGTGCTTTGGGACAGTGAGGAAAATAATGTTCACAAAGCCCATACACTTTCACCCTTTAGGAGAGTTG	4.123741	3.815835	3.899044	4.23705	4.493854	4.262375
rno-mir-351	CATGGCACCTCCATTTCCCTGAGGAGCCCTTTGAGCCTGAGGTGAAAAAAAAACAGGTCAAGAGGCGCCTGGGAACTGGAG	8.868634	9.046757	8.365644	9.171114	8.41386	8.251766
rno-mir-352	GTACATATGTTGAAGATTATTAATATATAGAGTGGGTGTTGTGGTGGTAGTATGATATGTAGAGTAGTAGGTTGCATAGTACGATGTAGTGTATGA	4.315519	4.340853	4.030107	3.912323	4.289968	4.245232
rno-mir-361	GAAGCTTATCAGAATCTCCAGGGGTACTTATTATTTGAAAAGTCCCCCAGGTGTGATTCTGATTCGTTTC	5.460428	5.360338	5.289895	5.44128	5.582225	6.002302
rno-mir-362	CTCGAATCCTTGGAACCTAGGTGTGAATGCTGCTTCAGTGCAACACACCTGTTCAAGGATTCAAA	4.222626	3.82218	3.837889	4.454658	4.352463	4.485075
rno-mir-363	TTTTGCTGTTATCGGGTGGATCACGATGCAATTTTGATTAGAGTAATGGGAGAGAAATTGCACGGTATCCATCTGTAAACCGCAGGA	4.06286	4.045936	4.192827	4.52614	4.319648	4.555075
rno-mir-365	ACAGCAAGAAAAATGAGGGACTTTCAGGGGCAGCTGTGTTTCCTGACTCAGTCATAATGCCCCTAAAAATCCTTATTGTTCTTGCA	4.001513	4.035002	4.159954	4.170012	4.105279	4.529993
rno-mir-369	GGTACTTGAAGGGAGATCGACCGTGTTATATTCGCTTAGCTGACTTCGAATAATACATGGTTGATCTTTTCTCAGTATC	4.046566	4.020926	4.035419	3.979856	3.94701	3.896388
rno-mir-370	AGACAGAGAGACCAGGTCACGTCTCTGCAGTTACACAGCTCATGAGTGCCTGCTGGGGTGGAACCTGGTTTGTCTGTCT	4.025551	3.741784	4.391592	4.032208	4.122209	3.870611
rno-mir-374	CTCGGATGGATATAATACAACCTGCTAAGTGTTCTAGCACTTAGCACGTTGTATTATTATTGTCCGAG	3.978242	4.484834	4.266563	4.07012	4.058651	3.902775
rno-mir-375	TCCGGCCCCGCGACGAGCCCCTCGCACAAACCGGACCTGAGCGTTTTGTTCGTTCGGCTCGCGTGAGGCAGGGGC	3.870429	4.087651	3.49527	3.833597	3.912993	3.887431
rno-mir-376a	TGATATTTAAAAGGTAGATTCTCCTTCTATGAGTACAATATTAATGACTAATCGTAGAGGAAAATCCACGTTTTCAGTATCA	4.269508	3.926663	4.128221	4.324513	3.793361	3.954832
rno-mir-376b	TTTGGTATTTAAAAGGTGGATATTCCTTCTATGGTTACGTGCTTCCTGGATAATCATAGAGGAACATCCACTTTTTCAGTATCAAA	4.024263	3.858011	3.877212	4.293558	4.305375	3.835097
rno-mir-376b	TTTGGTATTTAAAAGGTGGATATTCCTTCTATGGTTACGTGCTTCCTGGATAATCATAGAGGAACATCCACTTTTTCAGTATCAAA	3.438948	3.859095	3.793171	3.770559	3.887034	4.203674
rno-mir-376b	TTTGGTATTTAAAAGGTGGATATTCCTTCTATGGTTACGTGCTTCCTGGATAATCATAGAGGAACATCCACTTTTTCAGTATCAAA	3.9553	3.870602	4.03894	4.271444	4.161917	4.058314
rno-mir-376c	TTGGTATTTAAAAGGTGGATATTCCTTCTATGTTTATGGTATTTATGATTAAACATAGAGGAAATTTCACGTTTTCAGTGTCAA	3.513154	3.585851	3.962693	4.044284	3.757791	3.719476
rno-mir-376c	TTGGTATTTAAAAGGTGGATATTCCTTCTATGTTTATGGTATTTATGATTAAACATAGAGGAAATTTCACGTTTTCAGTGTCAA	3.670032	3.831821	4.43924	3.903604	4.089977	4.185492
rno-mir-376c	TTGGTATTTAAAAGGTGGATATTCCTTCTATGTTTATGGTATTTATGATTAAACATAGAGGAAATTTCACGTTTTCAGTGTCAA	4.113604	3.866899	4.146388	4.007498	3.907154	3.913958
rno-mir-377	CTTGAGCAGAGGTTGCCCTTGGTGAATTCGCTTTATTGATGTTGAATCACACAAAGGCAACTTTTGGTTGAG	3.841314	4.20304	3.895518	3.819911	3.608282	3.750269
rno-mir-378	GGGCTCCTGACTCCAGGTCCTGTGTGTTACCTCGAAATAGCACTGGACTTGGAGTCAGAAGGCCT	4.654477	4.711153	4.749779	4.925829	4.967371	5.241229
rno-mir-379	TGGTTCCTGCAGAGGTGGTAGACTATGGAACGTAGGCGTTATGTTTCTGACCTATGTAACATGGTCCACTAACTCTCAGTATCCA	4.105316	4.116234	3.957746	4.088668	4.038495	4.617894
rno-mir-379	TGGTTCCTGCAGAGGTGGTAGACTATGGAACGTAGGCGTTATGTTTCTGACCTATGTAACATGGTCCACTAACTCTCAGTATCCA	3.962959	4.184503	3.955894	3.869746	3.934065	4.321308
rno-mir-380	ACCTGAAAAGATGGTTGACCATAGAACATGCGCTACTTCTGTGTCGTATGTAGTATGGTCCACATCTTCTCATTATC	3.925462	4.177717	4.216727	3.967732	3.940831	4.076672
rno-mir-381	AGCGAGGTTGCCCTTTGTATATTCGGTTTATTGACATGGGATATACAAGGGCAAGCTCTCT	3.982115	4.0237	3.851363	3.929229	3.94413	3.914156
rno-mir-382	GGTACTTGAAGAGAAGTTGTTCGTGGTGGATTCGCTTTACTTGTGACGAATCATTCACGGACAACACTTTTTTCAGTACC	3.93249	3.691378	3.857201	4.173521	3.821434	3.971303
rno-mir-383	TCCTCAGATCAGAAGGTGACTGTGGCTTTGGGTGGATATTAATCAGCCACAGCACTGCCTGGTCAGAAAGAGCA	4.374784	4.407908	4.371755	4.31775	4.169889	4.374267
rno-mir-384	AATCAGGAATTGTAAACAATTCCTAGGCAATGTGTATAATGTTGGTAAGTCATTCCTAGAAATTGTTCACAATGCCTGTAACA	4.184538	4.203238	4.180362	4.534139	4.249763	4.457304
rno-mir-409	GGTACTCGGAGAGAGGTTACCCGAGCAACTTTGCATCTGGAGGACGAATGTTGCTCGGTGAACCCCTTTTCGGTATC	4.045644	4.702188	4.163539	4.001662	4.168555	3.975667
rno-mir-410	ACTTGAGGAGAGGTTGTCTGTGATGAGTTCGCTTTATTAATGACGAATATAACACAGATGGCCTGTTTTCAATACC	3.931491	3.927679	3.809332	4.180783	4.057703	4.092309
rno-mir-411	CTTGGAGAGATAGTAGACCGTATAGCGTACGCTTTATCTGTGACGTATGTAACACGGTCCACTAACCCTCAGTATC	4.067945	3.837384	4.03044	4.291748	3.887877	4.408524
rno-mir-412	GGGACGGATGGTCGACCAGCTGGAAAGTAATTGTTTCTAATGTACTTCACCTGGTCCACTAGCCGTCGGT	3.886929	3.790891	3.731305	3.905244	3.902916	3.8366730000000002
rno-mir-421	CACACTGTAGGCCTCATTAAATGTTTGTTGAATGAAAAAATGAATCATCAACAGACATTAATTGGGCGCCTGCTCTGTG	3.954491	3.982485	4.165104	4.553903	4.153819	4.332245
rno-mir-423	GAAGTTAGGCTGAGGGGCAGAGAGCGAGACTTTTCTATTTTCCAAAAGCTCGGTCTGAGGCCCCTCAGTCTTGCTTCCT	6.850012	6.563234	6.51243	6.142269	6.43092	6.705191
rno-mir-425	AGTGCTTTGGAATGACACGATCACTCCCGTTGAGTGGGCACCCAAGAAGCCATCGGGAATATCGTGTCCGCCCAGTGCTCTTT	4.318941	4.397581	4.649811	4.452439	4.386813	4.370003
rno-mir-429	TGCCTGCTGATGGATGTCTTACCAGACATGGTTAGATCTGGATGTATCTGTCTAATACTGTCTGGTAATGCCGTCCATCCATGGC	3.856463	4.122355	3.720868	4.287892	4.031483	3.869372
rno-mir-431	TCCTGCGCGTCCTGCGAGGTGTCTTGCAGGCCGTCATGCAGGCCACACTGACGGTAACGTTGCAGGTCGTCTTGCAGGGCTTCTCGCAAGACGACATCTTCATCGCCAACGACG	4.311936	3.920906	4.069573	3.865983	3.686325	3.954192
rno-mir-433	CCGGGGAGAAGTACGGTGAGCCTGTCATTATTCAGAGAGGCTAGATCCTCTGTGTTGAGAAGGATCATGATGGGCTCCTCGGTGTTCTCCAGG	3.958385	4.336298	3.953069	4.132831	3.80245	4.104162
rno-mir-434	GTTTGAACCACAGCTCGACTCATGGTTTGAACCATTGTCAAACTCGTGGTTTGAACCATCACTCGACTCCTGGTTTGAATC	4.481166	4.131959	4.571158	4.720284	4.62924	4.426682
rno-mir-448	ACGGGGAGGTTGAACATCCTGCATAGTGCTGCCAGGAAATCCCTACTTCATACTAAGAGGGGGCTGGCTGGTTGCATATGTAGGATGTCCCATCTCCCGGCCCACTTCGTCA	3.864582	3.881782	3.940199	3.990095	4.110071	4.23248
rno-mir-449a	CTGTGTGCGATGGGTTGGCAGTGTATTGTTAGCTGGTTGAGTATGTAAAAGGCACCAGCTAACATGCAACTGCTCTCCTATTGCACATACA	3.954676	4.139484	4.102813	3.840676	4.161453	3.866494
rno-mir-450a	GAGAGATGCGGAGCTGTTTTTGCGATGTGTTCCTAATGTGTGCTACAATTATATTGGGAACATTTTGCATAAATAGTTTTACATCGACACA	4.048311	3.903032	4.093721	4.192077	4.182045	3.957391
rno-mir-451	TTTGGGAATGGCGAGGAAACCGTTACCATTACTGAGTTTAGTAATGGTAATGGTTCTCTTGCTGCTCCCACA	4.174063	4.665661	3.999957	4.558445	4.741181	4.14923
rno-mir-455	GGTGTGAGCGTATGTGCCTTTGGACTACATCGTGGACGCAGCACCATGCAGTCCACGGGCATATACACTTGCCTCAAG	4.205211	4.145574	4.58983	4.183649	3.936028	4.012369
rno-mir-463	ACCCTGTTTTACCTAATTTGTTGTCCATCATGTAAAATTTAAGTGATGATAGACGCCAATTTGGGTAGAGGAAGGCTC	3.542612	3.915684	4.164567	4.2552	4.006252	4.286078
rno-mir-465	TGCAGTGCCCTATTTAGAACGGTGCTGGTGTGATGAATGAAGTTTGATCAGTGCCTTTCTGAGTAGAGTAAGGCTTA	4.006819	4.047673	4.290744	4.487136	4.18532	3.919066
rno-mir-466b-1	CATGTGTATATATGTGTGTGTGTATGTCCATGTGTGTATATGAATATACATACACACACACATACACACACGTGCAAGCACACACA	4.129363	4.035002	4.030107	4.018489	4.373445	3.914157
rno-mir-466b-2	CATGTGTGTATATGTGTGTGTGTATGTCCATGTGTGTATATGATTATACATATACATACACACATACACATATACGCAAGCA	4.478604	4.250572	4.692438	4.68198	4.695372	4.386293
rno-mir-466c	CCTGTGTGTATGTGATGTGTGCATGTACATGTGTGTATATGGAGAAACATATACATGCACACATACACACACACAGGCA	4.347254	4.260909	5.163937	4.547973	4.525755	4.782431
rno-mir-466c	CCTGTGTGTATGTGATGTGTGCATGTACATGTGTGTATATGGAGAAACATATACATGCACACATACACACACACAGGCA	4.376816	4.390046	4.378146	4.8894	4.933579	4.921935
rno-mir-471	AGCAGTGCTTTACGTAGTATAGTGCTTTTCACATTACACAAAAAGTGAAAGGTGCCATACTATGTACAGGAAGGCTTA	4.038029	3.923854	3.730371	3.879614	3.955123	3.910332
rno-mir-483	GAGGGGGAAGACGGGAGAAGAGAAGGGAGTGGTTTTTGGGTGCCTCACTCCTCCCCTCCCGTCTTGTTCTCTC	4.105584	4.292801	3.952907	3.907593	4.224547	4.086621
rno-mir-484	GCATGCAGGGAAGGGGGGGCGGGGCCTCGCGGCCCTGCTGCCTCGTCAGGCTCAGTCCCCTCCCGATAAACCTCAAA	3.870724	4.605836	4.449921	4.176484	4.030344	4.269017
rno-mir-485	GATACTTGGAGAGAGGCTGGCCGTGATGAATTCGATTCATCTAAACGAGTCATACACGGCTCTCCTCTCTTCTAGTGTC	4.005037	4.411108	4.060847	3.830184	4.316487	4.196027
rno-mir-487b	TGGTACTTGGAGAGTGGTTATCCCTGTCCTCTTCGCTTCACTTATGCCGAATCGTACAGGGTCATCCACTTTTTCAGTATCA	4.292274	4.273139	4.201367	4.2879	3.950181	4.196723
rno-mir-488	AATCCTCTCTCCCAGATAATGGCACTCTCAAACAAGTTTCTACATTGTTTGAAAGGCTGTTTCTTGGTCAGAAGACTCT	4.1029	3.856993	4.208533	4.056858	4.148308	3.83923
rno-mir-489	ACTGCTACAGTGGCAGCTTGGTTGTCGTATGCGTGATGACACGTTCTCGTGTATTCCAGAATGACATCACATATATGGCAGCTAAACTGTTACAGGAACAACAAGT	3.899976	3.853197	4.075917	4.18811	3.690071	3.534057
rno-mir-490	TGGAAAGTTCATTGTTCGACACCATGGATCTCCAGGTGGGTCACGTTTAGATATACACCAACCTGGAGGACTCCATGCTGTTGA	4.20634	4.340853	4.665157	4.956146	4.971673	4.870964
rno-mir-493	GGCCTCCAGGGCCTTGTACATGGTAGGCTTTCATTCATTGTTTGCACATTCGGTGAAGGTCTACTGTGTGCCAGGCCCTGTGCC	3.719338	3.854122	3.959432	4.033687	3.974916	4.141407
rno-mir-494	TGATACTTGAAGGAGAGGTTGTCCGTGTTGTCTTCTCTTTATTTATGATGAAACATACACGGGAAACCTCTTTTTTAGTATCA	4.420524	4.597696	3.699464	3.966915	4.35531	4.165095
rno-mir-495	TACCTGAAAAGAAGTTGCCCATGTTATTTTTCGCTTTTATTTGTGACGAAACAAACATGGTGCACTTCTTTTTCGATATC	4.081421	4.340853	3.751808	4.067845	3.721531	4.155655
rno-mir-495	TACCTGAAAAGAAGTTGCCCATGTTATTTTTCGCTTTTATTTGTGACGAAACAAACATGGTGCACTTCTTTTTCGATATC	3.940061	4.139484	4.117589	4.408578	4.158592	4.129307
rno-mir-496	AGTGTTCGAATGGAGGTTGTCCATGGTGTGTTCATTTTATTTATGATGAGTATTACATGGCCAATCTCCTTTCGGCACT	4.139539	4.242368	4.030107	4.369366	4.150791	4.059669
rno-mir-497	CCAGCAGCACACTGTGGTTTGTACGGCACTGTGGCCACGTCCAAACCACACTGTGGTGTTAGAGCGAGG	4.243111	4.345462	3.975863	4.361782	4.420963	4.262446
rno-mir-499	GCTGTTAAGACTTGCAGTGATGTTTAGCTCCTCTCCATGTGAACATCACAGCAAGTCTGTGCTGC	4.684207	4.492093	4.630373	6.063338	5.076092	5.295007
rno-mir-500	CCCCCTCTCTAATCCTTGCTATCTGGGTGCTTAGTGCTATCTCAATGCAATGCACCTGGGCAAGGGTTCAGAGAAGGTGA	4.132627	4.474398	4.225416	4.54125	4.406605	4.388922
rno-mir-501	GCTCGTCCTCTCTAATCCTTTGTCCCTGGGTGAAAATGCTATTTGTATGCAATGCACCCGGGCAAGGATTTGGGGAAGGTAAGC	4.098723	4.628554	3.693525	4.098979	4.318226	4.398294
rno-mir-503	TGCCCTAGCAGCGGGAACAGTACTGCAGTGAGTGTTTGGTGCCCTGGAGTATTGTTTCCGCTGCCTGGGTA	5.022713	4.453855	4.956635	5.278193	5.318798	5.278539
rno-mir-504	CTGTTGGGAGACCCTGGTCTGCACTCTGTCTGGAAACTTACAGAAGGGAGAGCAGGGCAGGGTTTCCCATACAGAGG	4.601418	4.993296	4.773042	4.756487	5.101695	5.093465
rno-mir-505	AGTGGGGGAGCCAGGAAGTATTGATGTTTCTGCCAGGTTAGCGTCAACACTTGCTGGTTTCCTCTCT	4.361256	4.139483	4.916556	4.553902	4.701821	4.870541
rno-mir-511	GATACCCACCATGCCTTTTGCTCTGCACTCAGTACATAATCATTTGTGAATGTGTAGCAAAAGACAGGATGGGGATCCA	4.081439	4.449862	4.025105	4.534697	4.430296	4.30744
rno-mir-513	GTGTGCAGTGCTTTTCACAAGAAGGTGTCTTTCATGGGGATTAAAACATGAACGGCCCTTGTTGTGAGGAG	3.824866	3.927709	3.857194	4.08767	3.77614	3.977341
rno-mir-532	TTTTCTCTTCCATGCCTTGAGTGTAGGACTGTTGACATCTTAATTACCCTCCCACACCCAAGGCTTGCAGGAGAGCAAG	5.378748	5.025064	5.092573	5.225461	5.496534	5.255333
rno-mir-539	ATACTTGAGGAGAAATTATCCTTGGTGTGTTTGCTCTTTTGGATGAATCATACAAGGGTAATTTCTTTTCGAGTAT	3.841314	4.075525	3.868917	4.075859	4.291366	3.87446
rno-mir-540	CCCTGGGGCTGGGCCAAGGGTCACCCTCTGACTCTGTGGCCAAGGGTAGACAGGTCAGAGGTCGATCCTGGGCCTACTCTGGGG	3.818031	3.874354	4.06235	3.953628	3.754887	3.837671
rno-mir-541	GCCAAAATCAGAGAAGGGATTCTGATGTTGGTCACACTCCAAGAATTTTAAAATGAGTGGCGAACACAGAATCCATACTCTGCTTATGGC	4.276686	3.846561	3.838425	4.052233	3.890384	4.213353
rno-mir-542	TCTCAGACGTCTCGGGGATCATCATGTCACGAGATACCACTGCGCACTTGTGACAGATTGATAACTGAAAGGTCTGGGA	3.912543	4.215671	3.234184	4.534239	4.510156	4.253718
rno-mir-543	GGTGCTTAATGAGAAGTTGCCCGCGTGTTTTTCGCTTTATATGTGACGAAACATTCGCGGTGCACTTCTTTTTCAGCATC	3.954491	4.139484	3.900518	4.150544	3.950039	3.822351
rno-mir-544	CACCTAGGGATCTTGTTAAAAAGCAGATTCTGATTGAGGGACCAAGATTCTGCATTTTTAGCAAGCTCTCAAGTGATG	4.057176	4.391483	4.096639	3.879548	3.888483	3.713533
rno-mir-547	GTGTGATGTATCACTTCAGGATGTACCACCCATTTAATGGAAAATATGATTGGTACTTCTTTAAGTGAGATAATGCACACT	3.752882	3.839911	4.325859	4.677875	4.280977	4.39158
rno-mir-551b	GTGCTCTTGTGGCCCATGAAATCAAGCTTGGGTGAGACCTGGTACAGAACAGGAAGGCGACCCATACTTGGTTTCAGTGGCTGCAAGAATGGCTCTAT	4.118513	3.986575	4.317483	4.085319	4.179054	4.034009
rno-mir-568	GTATACACTATATTATGTATAAATGTATACACACTTCTATATGTGCCCACATATATACAGTGTATCTATTATACTGGTATAGGTGTTTGTGTGCGC	3.783456	4.337032	4.268879	4.133174	4.217363	4.117663
rno-mir-582	ACTCTTTGGATACAGTTGTTCAACCAGTTACTAATCTAACTAATTGTAACCTGTTGAACAACTGAACCCAAAGGGTGCAAA	3.973763	4.294127	3.982819	4.122713	4.099111	3.983199
rno-mir-592	TGATATTATGCCATGGCATTGTGTCAATATGCGATGATGTGTTGTGATGGCACAGCGTCATCACGTGGTGACGCAACATCATGACGTAAGACATCA	3.545017	3.920487	3.587998	3.824565	3.9356	4.087
rno-mir-598	GCTGATGCTGGCGGTGATGCCGATGGTGCGAGCTGAAAATGGGCTGCTACGTCATCGTCGTCATCGTTATCATCATCAT	4.12118	4.124513	4.040327	4.177976	4.343744	4.588626
rno-mir-615	TCGGGAGGGGCGGGAGGGGGGTCCCCGGTGCTCGGATCTCGAGGGTGCTTATTGTTCGGTCCGAGCCTGGGTCTCCCTCTTCCCCCCATCCC	4.00478	4.047603	4.159362	4.141722	4.135399	4.286826
rno-mir-628	AGCTGTTGTGTCGCTTCCTCATGCTGACATATTTACGAGAGGGTGCAATTCATAACCTTCTGGTAAGAGTGGCAGTTGAGGGGT	3.86829	4.035002	3.944871	3.940334	3.901604	3.902488
rno-mir-632	GGTGGCTGACGGGAGGTGGAGATAGAACGAGGGTGTCGGCCATTTTGTGTCTGTTTCCTGCCGGACGTGGTGGTGGCG	4.233901	4.336473	4.229009	4.23705	4.361518	4.505864
rno-mir-652	ATGCACTGCACAACCCTAGGAGGGGGTGCCATTCACATAGACTATAATTGAATGGCGCCACTAGGGTTGTGCAGTGTACAA	4.376493	4.288679	4.450311	4.432965	4.595982	4.615642
rno-mir-652	ATGCACTGCACAACCCTAGGAGGGGGTGCCATTCACATAGACTATAATTGAATGGCGCCACTAGGGTTGTGCAGTGTACAA	5.102223	5.105756	5.159736	5.079482	5.104158	5.351805
rno-mir-653	ATTTTTCATTCTTTCAGTGTTGAAACATTCTCTACTGAACCAAGCTCCAAAACAAGTTCACTGGGGTTTGTTTCACTATTGCAAGAATTGCTAAGTA	4.378677	4.039557	4.394703	4.125172	4.045723	4.238678
rno-mir-664-1	CTGGCTGGGGAAAAAGATTGGATAGAAAACATTATTCTATTCATTTACTCCCCAGCCTA	3.954491	4.127614	3.621389	4.270723	4.110827	4.348463
rno-mir-664-2	CTGGCTGGGGAAAATGATTGGATAGAAAACATTATTCTATTCATTTACTCCCCAGCCTA	4.603741	4.438688	4.53763	4.326062	4.389778	4.710911
rno-mir-665	AGAACAGGGTCTCCTTGAGGGGCCTCTGCCTCTATCCAGGATTATCTTTTTATGACCAGGAGGCTGAGGTCCCTTACAGGCGGCCTCTTACTCT	4.941928	5.112909	5.041079	5.401545	5.473162	5.28421
rno-mir-666	CTGATTCTGCCTGCGTGGAGCGGGCACGGCTGTGAGAGCCCCCTAGGTACAGCGGGGCTGCAGCGTGATCGCCTGCTCACGCACAGGAAGTGACGACAG	4.588186	4.13589	4.489022	4.656273	4.440875	4.215673
rno-mir-667	GTGGGTACTGGCCTCGGTGCTGGTGGAGCAGTGAGCACGCCATACATTATATCTGTGACACCTGCCACCCAGCCCAAGGCCCCTAGGCCCAC	3.841015	4.053936	4.363218	3.946405	4.351439	4.290437
rno-mir-668	GGTAAGTGTGCCTCGGGTGAGCATGCACTTAACGTAGGTGTATGTCACTCGGCTCGGCCCACTACCCA	3.714268	3.826009	4.016103	3.813016	4.090201	4.133367
rno-mir-671	CAGGAAGAGGAGGAAGCCCTGGAGGGGCTGGAGGTGATGGATGTTTTCCTCCGGTTCTCAGGGCTCCACCTCTTTCGAGCC	3.954491	3.998616	4.241586	4.026073	3.694321	3.914156
rno-mir-672	CCTTTAGTTTTGAGGTTGGTGTACTGTGTGTGAGTATACATATTTATCACACACAGTCGCCATCTTCGAAAGTGAGGGTG	3.677101	4.190941	3.999613	3.893784	4.395164	4.057803
rno-mir-673	GCCTGAGGGGCTCACAGCTCCGGTCCTTGGAGCTCCAGAGAAAATGTTGCTCCGGGACTGAGTTCTGTGCACCCCCCTTGCCC	4.166745	4.041027	3.447251	3.965709	3.449646	3.698127
rno-mir-674	CCTGAGCCTTGCACTGAGATGGGAGTGGTGTAAGGCTCAGGTATGCACAGCTCCCATCTCAGAACAAGGCTCGGGTG	5.265085	5.177903	5.373626	5.021465	5.106348	5.402483
rno-mir-674	CCTGAGCCTTGCACTGAGATGGGAGTGGTGTAAGGCTCAGGTATGCACAGCTCCCATCTCAGAACAAGGCTCGGGTG	5.107084	4.820275	4.92915	5.039701	5.347892	5.229846
rno-mir-675	TGCGGCCCAGGGACTGGTGCGGAAAGGGCCCACAGTGGACTTGGTGCACTGTATGCCCTAACCGCTCAGTCCCTGGGTCTGGCA	3.747395	4.165333	4.1032	3.946795	4.172514	4.08857
rno-mir-678	GTGGACTGTGGCTTGCCGAGCCGTGCTCCGGTATGAGAGATGGCCGAGCACCCGTGTCTCGGGGCAAGGACTGGAGGTGGCAG	3.80057	3.543257	4.236428	4.024281	4.019815	3.641719
rno-mir-708	GACTGCCCTCAAGGAGCTTACAATCTAGCTGGGGGTAGATGACTTGCACTTGAACACAACTAGACTGTGAGCTTCTAGAGGGCAGGGG	4.046111	4.2550230000000004	4.074333	3.851491	3.795754	3.836523
rno-mir-708	GACTGCCCTCAAGGAGCTTACAATCTAGCTGGGGGTAGATGACTTGCACTTGAACACAACTAGACTGTGAGCTTCTAGAGGGCAGGGG	4.431771	4.484138	3.942016	4.837488	4.431132	4.391437
rno-mir-711	CCTAACTTTGAATCTCTTCGTAGGGTGCTTCAGGGAAAGCTGGGGACCCTGGGAGAGATGTAAGTCAA	4.332415	4.458937	4.246675	3.912108	4.081367	4.2187
rno-mir-742	GGCAGTGCTTTACTCACATGGTTGCTAATCACGTGAAATGTAAGTGAAAGCCACCATGTTGGGTAAAGTAAAGCTCA	4.051576	4.409818	4.263951	4.241468	3.917405	4.187673
rno-mir-743a	TGCAGTGCTGTATTCAGATTGGTGCCTGTCATGTTTATAAGAATGAAAGACGCCAAACTGGGTAGAGTGGAGCTCA	3.954218	3.989977	4.151626	4.06158	4.052403	3.887272
rno-mir-743a	TGCAGTGCTGTATTCAGATTGGTGCCTGTCATGTTTATAAGAATGAAAGACGCCAAACTGGGTAGAGTGGAGCTCA	4.275525	3.927679	3.709367	3.996094	4.076975	3.898578
rno-mir-743b	TGCAGTGCTGTGTTCAGACTGGTGTCCATCATGTGAAATATTTGTGAAAGACACCATACTGAATAGAGTAAGGCTCA	4.415962	4.564658	3.858912	3.991641	4.037212	4.212214
rno-mir-758	GGTGCGTGAGGTGGTTGACCAGAGAGCACACGCTATATTTGTGCCGTTTGTGACCTGGTCCACTAACCCTCAGTATCT	4.2068	4.194754	4.163099	4.259608	4.158786	4.029672
rno-mir-758	GGTGCGTGAGGTGGTTGACCAGAGAGCACACGCTATATTTGTGCCGTTTGTGACCTGGTCCACTAACCCTCAGTATCT	4.28574	4.281988	4.359407	4.098884	4.150063	4.109677
rno-mir-759	GGATTATAATAAATTAAATGCCTAAACTGGCAGAGTGCAAACAATTTTGACTCAGATCTAAATGTTTGCACTGGCTGTTTAAACATTTAATTTGTTC	4.253108	4.238004	4.090975	4.259019	3.925337	3.907307
rno-mir-760	GGCGCGTCGCCCCCCTCAGGCCACCAGAGCCCGGATACCTCAGAAATTCGGCTCTGGGTCTGTGGGGAGCGAAATGCAAC	4.458469	4.242369	4.37329	4.728255	4.517022	4.772229
rno-mir-761	TGGCAAGTGGAGGAGCAGCAGGGTGAAACTGACACAGTTCTGGTGAGTTTCACTTTGCTGCTCCTCCTGATTCCCA	3.731164	3.967436	4.228019	4.02835	4.285418	3.967607
rno-mir-764	TCAACACAATCAAAATCTCGGAGGCAGGTGCTCACATGTCCTCCTCCATGCCTACACATACATGGAGGAGGCCATAGTGGCAACTGTCACCATGATTGATTTCGTTGG	4.063601	4.242369	4.450649	4.350067	4.596835	4.462892
rno-mir-770	CTGTGCCCCCAGCACCACGTGTCTGGGCCACGTGAGCAACGCCACGTGGGCCTGACGTGGAGCTGGGGCCGCAGGG	4.316096	4.245401	3.934656	3.827898	3.71201	3.946214
rno-mir-7a-1	TGTTGGCCTAGTTCTGTGTGGAAGACTAGTGATTTTGTTGTTTTTAGATAACTAAGACGACAACAAATCACAGTCTGCCATATGGCACAGGCCACCT	4.066739	4.28269	3.879314	4.104472	3.803391	4.351778
rno-mir-7a-2	GGACAGACCAGCCCTGTCTGGAAGACTAGTGATTTTGTTGTTGTGTCTGTGTCCAACAACAAGTCCCAGTCTGCCACATGGTGTTGGTCACATCA	3.677822	3.649051	3.521396	3.863543	3.788176	3.877027
rno-mir-7b	AGGCCAGAACACATGAGCCAATGCTATGTGGAAGACTTGTGATTTTGTTGTTCTGATATGATATGACAACAAGTCACAGCCAGCCTCATAGAGTGGACTCCCATCACCTT	4.082589	4.445997	3.690218	3.837034	3.819772	3.738915
rno-mir-802	GTCCTATTATTTGCAGTCAGTAACAAAGATTCATCCTTGTGTCGATCATACAGCACGGAGAGTCTTTGTCACTCAGTGTAATTAATAGCCTTCACC	4.383794	4.216726	4.030107	3.840297	4.19017	3.787452
rno-mir-871	TGCAGTGCCCTATTCAGATTGGTGCCGGTCACATGAAGTACATATGACTGGCACCATACTGGATAATGTAATGCTCA	3.842006	3.96683	4.030107	3.929683	3.894962	3.866109
rno-mir-871	TGCAGTGCCCTATTCAGATTGGTGCCGGTCACATGAAGTACATATGACTGGCACCATACTGGATAATGTAATGCTCA	4.032673	4.137319	4.1415	3.849127	4.190171	4.002132
rno-mir-872	AACTTGTTAGAAGGTTACTTGTTAGTTCAGGACCTCATTACTTTCTGCCTGAACTATTGCAGTAGCCTCCTAACTGGTTAT	4.013023	4.014301	4.88637	3.942806	4.1016	4.183064
rno-mir-873	GTGTGCATTTGCAGGAACTTGTGAGTCTCCTATTGAAAATGGACAGGAGACTGACAAGTTCCCGGGAACACCCACAA	4.314128	4.103784	4.233124	3.974882	4.20516	3.821913
rno-mir-874	TTAGCCCTGCGGCCCCACGCACCAGGGTAAGAGAGACTCGCTTCCTGCCCTGGCCCGAGGGACCGACTGGCTGGGC	4.909997	4.445997	5.050083	4.382347	4.597701	4.571182
rno-mir-875	TCTGTGGTACTATACCTCAGTTTTATCAGGTGTTCATTCAAATCACCTGAAAACACTGAGGCTGCGTCCCACT	4.159326	3.822021	3.669477	3.777865	3.795753	3.719476
rno-mir-876	AAGTGCTGTGGATTTCTCTGTGAATCACCATATCAAATCTAATGTGGTGGTGGTTTGCAAAGTAATTCATAGTGCTTCA	3.944696	4.022068	4.030107	3.967732	3.871565	4.072389
rno-mir-877	GTAGAGGAGATGGCGCAGGGGACACAAGGTAGGCCTTGCGGGTCTGTGGGCCCTTGGACATGTGTCCTCTTCTCCCTCCTCCCAG	3.997876	4.098629	3.442621	3.713247	3.864138	3.762538
rno-mir-878	TGCAGTGCTTTATCTAGTTGGCTGTCAGTCACGTGAAACTCAAGTGCATGACACCATACTGGGTAGAGGAGGGCTCA	3.984724	4.037564	3.897841	3.967732	3.978342	3.916719
rno-mir-879	TTCTAGATCCAGAGGCTTATAGCTCTAAGCCTTGGATAAAAGAGGCTTATGGCTTCAAGCTTTCGGAGCTGGCGAC	4.098577	4.1202	4.499063	3.627996	4.079842	3.911997
rno-mir-880	TGCACTGCAATACTCAGATTGGTATGAGTCACTTCCTAAAACATGTTACTCCATTCATTCTGAGTAGAGCAAGGCACA	4.014665	3.592301	4.031937	3.893784	3.611311	3.415048
rno-mir-881	TGCAGTACAATATTCAGAGTGGTAGCAGTCACTTTATTCTAAAGTAACTGTGGCATTTCTGAATAGAGTAATGTTCA	4.178942	4.169347	4.753002	4.322521	4.012238	3.914815
rno-mir-883	TGCACTCAATGCTGAGAGAAGTAGCAGTTACTTTTTACTCTTAAGTAACTGCAACATCTCTCAGTATTGTAAGGCTC	4.090484	3.982181	3.9740509999999998	4.110332	4.137547	4.043189
rno-mir-9-1	CGGGGTTGGTTGTTATCTTTGGTTATCTAGCTGTATGAGTGGTGTGGAGTCTTCATAAAGCTAGATAACCGAAAGTAAAAATAACCCCA	3.718622	3.848721	3.748706	3.8981	4.316189	3.618126
rno-mir-9-1	CGGGGTTGGTTGTTATCTTTGGTTATCTAGCTGTATGAGTGGTGTGGAGTCTTCATAAAGCTAGATAACCGAAAGTAAAAATAACCCCA	4.60689	4.149108	4.766174	4.235221	4.4116	4.572028
rno-mir-9-2	GGAAGCGAGTTGTTATCTTTGGTTATCTAGCTGTATGAGTGTATTGGTCTTCATAAAGCTAGATAACCGAAAGTAAAAACTCCTTCA	4.169586	4.265665	4.041666	3.967732	3.675205	4.254082
rno-mir-9-2	GGAAGCGAGTTGTTATCTTTGGTTATCTAGCTGTATGAGTGTATTGGTCTTCATAAAGCTAGATAACCGAAAGTAAAAACTCCTTCA	4.055918	4.036152	4.068612	4.010782	3.923322	3.929899
rno-mir-9-3	GGAGGCCCGTTTCTCTCTTTGGTTATCTAGCTGTATGAGTGCCACAGAGCCGTCATAAAGCTAGATAACCGAAAGTAGAAATGACTCTAA	4.539337	3.850743	4.789587	4.350275	3.840271	4.342582
rno-mir-9-3	GGAGGCCCGTTTCTCTCTTTGGTTATCTAGCTGTATGAGTGCCACAGAGCCGTCATAAAGCTAGATAACCGAAAGTAGAAATGACTCTAA	3.856531	4.202998	3.895279	3.854413	4.048291	4.397787
rno-mir-92a-1	CTTTCTACACAGGTTGGGATTTGTCGCAATGCTGTGTTTCTGTATAGTATTGCACTTGTCCCGGCCTGTTGAGTTTGG	3.841314	4.034159	3.752629	4.23705	3.882349	3.724654
rno-mir-92a-1	CTTTCTACACAGGTTGGGATTTGTCGCAATGCTGTGTTTCTGTATAGTATTGCACTTGTCCCGGCCTGTTGAGTTTGG	3.919856	3.933906	4.030487	3.940414	3.94413	3.914157
rno-mir-92a-2	TGCCCATTCATCCACAGGTGGGGATTAGTGCCATTACTTGTGTTAGATAAAAAGTATTGCACTTGTCCCGGCCTGAGGAAGAAAAGAGGGTT	4.423541	4.139484	3.782107	4.300827	4.341826	4.719407
rno-mir-92a-2	TGCCCATTCATCCACAGGTGGGGATTAGTGCCATTACTTGTGTTAGATAAAAAGTATTGCACTTGTCCCGGCCTGAGGAAGAAAAGAGGGTT	3.99329	4.665661	4.886371	4.497037	4.778029	4.922683
rno-mir-92b	GGTGGGCAGGAGGGACGGGACGCGGTGCAGTGTTGTTCTTTCCCCTGCCAATATTGCACTCGTCCCGGCCTCCGGCCCCCTCG	4.534774	4.871971	4.097311	3.847675	3.857232	4.086122
rno-mir-935	GGCGGCGGCGCGGGCGGCAGTGGCGGGAGCGGCCCCTCGGCCATCCTCCGTCTGCCCAGTTACCGCTTCCGCTACCGCCGCCGCTCCCGCT	4.686788	4.514396	4.317941	4.503217	4.625804	4.241161
rno-mir-93	AGTCATGGGGGCTCCAAAGTGCTGTTCGTGCAGGTAGTGCATTGCCTGACCTACTGCTGAGCTAGCACTTCCCGAGCCCCCAGGACA	4.550482	4.290365	4.588202	4.769779	4.256673	4.314549
rno-mir-96	CCAGTACCATCTGCTTGGCCGATTTTGGCACTAGCACATTTTTGCTTGTGTCTCTCCGCTCTGAGCAATCATGTGCAGTGCCAATATGGGAAAAGCGGGCTGCTGC	3.841314	4.025614	3.701194	3.685551	4.177774	4.002132
rno-mir-98	CTGCACATGCTGGGGTGAGGTAGTAAGTTGTATTGTTGTGGGGTAGGGATTTTAGGCCCCAATAAGAAGATAACTATACAACTTACTACTTTCCCTGGTGTGTGGCAT	3.898642	4.11045	4.107993	4.218754	4.22962	4.403712
rno-mir-99a	CCCATTGGCATAAACCCGTAGATCCGATCTTGTGGTGAAGTGGACCGCACAAGCTCGTTTCTATGGGTCTGTGGCAGTGTG	3.954491	4.035002	3.810075	3.756761	4.252749	4.190843
rno-mir-99b	GGCACCCACCCGTAGAACCGACCTTGCGGGGCCTTCGCCGCACACAAGCTCGTGTCTGTGGGTCCGTGTC	4.958781	4.899264	5.219341	4.65909	5.777259	5.737871
rno-let-7a	UGAGGUAGUAGGUUGUAUAGUU	15.16693	15.14662	15.21186	15.14564	15.73446	15.29892
rno-let-7b	CUAUACAACCUACUGCCUUCCC	6.31034	6.411132	5.724529	5.444452	5.556571	5.725693
rno-let-7b	UGAGGUAGUAGGUUGUGUGGUU	14.83669	14.80915	14.80547	14.20836	14.60528	14.50594
rno-let-7c	UGAGGUAGUAGGUUGUAUGGUU	15.2865	15.28889	15.11529	15.095	15.07256	15.16359
rno-let-7d	CUAUACGACCUGCUGCCUUUCU	8.337785	8.272024	8.200262	6.601972	7.527751	7.179774
rno-let-7d	AGAGGUAGUAGGUUGCAUAGUU	15.06272	15.06202	14.99824	14.87341	15.07409	15.03912
rno-let-7e	CUAUACGGCCUCCUAGCUUUCC	4.374784	4.85303	4.45543	5.422125	5.852581	5.605538
rno-let-7e	UGAGGUAGGAGGUUGUAUAGUU	13.44645	13.42874	13.56395	12.91742	13.38337	13.41075
rno-let-7f	UGAGGUAGUAGAUUGUAUAGUU	14.21703	14.1667	14.5498	14.01636	14.75204	14.58902
rno-let-7i	CUGCGCAAGCUACUGCCUUGCU	3.985876	4.445907	4.08687	5.453056	4.941527	4.744732
rno-let-7i	UGAGGUAGUAGUUUGUGCUGUU	13.95544	13.92094	14.09366	13.69709	13.88736	14.31428
rno-mir-1	GCACAUACUUCUUUAUGUACCC	4.169586	4.340853	4.300131	4.047133	4.297671	4.030519
rno-mir-100	AACCCGUAGAUCCGAACUUGUG	12.6195	12.63919	12.39783	11.85815	12.63861	12.57485
rno-mir-101a	UCAGUUAUCACAGUGCUGAUGC	3.892323	3.978688	3.795212	6.005103	4.081391	4.389676
rno-mir-101a	UACAGUACUGUGAUAACUGAA	3.954491	3.976531	4.563948	7.155874	5.170511	4.40442
rno-mir-101b	UACAGUACUGUGAUAGCUGAA	4.803121	4.692368	4.552645	9.251101	6.819141	7.088583
rno-miR-103	AGCAGCAUUGUACAGGGCUAUGA	12.62035	12.61705	12.60345	13.27845	12.68715	12.83166
rno-mir-105	CAAGUGCUCAGAUGUCUGUGGU	4.218369	4.139484	4.150796	4.40487	4.221889	4.326703
rno-mir-106b	CCGCACUGUGGGUACUUGCUGC	7.622013	7.470779	7.6705	7.232711	7.834481	7.817012
rno-mir-106b	UAAAGUGCUGACAGUGCAGAU	9.256102	9.321276	9.959053	11.34037	9.145672	9.790882
rno-mir-107	AGCAGCAUUGUACAGGGCUAUCA	12.49568	12.55262	12.54422	13.31043	12.7364	12.83648
rno-mir-10a	CAAAUUCGUAUCUAGGGGAAUA	4.829488	4.734303	4.316019	5.323953	6.010773	6.262919
rno-mir-10a	UACCCUGUAGAUCCGAAUUUGUG	10.56914	10.55899	10.29266	9.271864	10.94805	10.77343
rno-mir-10b	CCCUGUAGAACCGAAUUUGUGU	5.250136	5.163693	4.844142	5.646256	7.364599	6.330192
rno-mir-1224	GUGAGGACUGGGGAGGUGGAG	9.038754	9.285457	9.29232	7.704192	8.496495	8.406562
rno-mir-122	UGGAGUGUGACAAUGGUGUUUG	14.06577	14.07125	11.25551	10.97274	7.142958	10.2844
rno-miR-124-star	CGUGUUCACAGCGGACCUUGAU	3.791008	4.083799	3.82498	3.866307	4.009347	3.831415
rno-miR-124	UAAGGCACGCGGUGAAUGCC	4.346902	3.912227	3.98721	5.131019	4.422185	4.690664
rno-mir-125a	ACAGGUGAGGUUCUUGGGAGCC	5.427014	4.789852	5.604769	5.865622	5.582727	6.196114
rno-mir-125a	UCCCUGAGACCCUUUAACCUGUGA	13.83095	13.84	14.01705	13.09523	13.88085	13.68404
rno-miR-125b-3p	ACGGGUUAGGCUCUUGGGAGCU	4.40309	4.28032	3.86443	4.472417	4.629511	4.510245
rno-miR-125b-5p	UCCCUGAGACCCUAACUUGUGA	14.57745	14.57807	14.46394	14.48554	14.72088	14.75695
rno-miR-125b-star	ACAAGUCAGGCUCUUGGGACCU	8.370602	8.242679	7.234906	8.093285	7.750986	8.257898
rno-mir-126	CAUUAUUACUUUUGGUACGCG	3.841314	3.919536	3.818369	3.967732	3.933896	4.154771
rno-mir-126	UCGUACCGUGAGUAAUAAUGCG	13.66601	13.6661	13.37967	15.26118	13.42504	13.8432
rno-mir-127	UCGGAUCCGUCUGAGCUUGGCU	4.622292	4.400817	4.138254	5.27092	4.388417	5.84381
rno-miR-128	UCACAGUGAACCGGUCUCUUU	10.26825	10.31797	10.31011	9.725595	10.38923	10.50513
rno-miR-129-star	AAGCCCUUACCCCAAAAAGCAU	4.683982	4.445997	4.527813	4.856746	5.189876	5.259998
rno-miR-129	CUUUUUGCGGUCUGGGCUUGC	3.994484	3.861436	4.402843	4.685797	4.861384	4.874754
rno-mir-130a	CAGUGCAAUGUUAAAAGGGCAU	11.63181	11.63046	11.37186	12.86105	11.82263	12.1274
rno-mir-130b	CAGUGCAAUGAUGAAAGGGCAU	5.212687	5.477639	4.709304	6.558134	6.136611	6.552555
rno-mir-132	UAACAGUCUACAGCCAUGGUCG	6.507563	5.957222	6.08466	6.154165	8.309083	5.823785
rno-mir-133a	UUUGGUCCCCUUCAACCAGCUG	13.82239	13.78891	13.32404	13.89223	14.05271	13.87755
rno-mir-133b	UUUGGUCCCCUUCAACCAGCUA	13.30262	13.31305	12.79746	12.99822	13.63355	13.49502
rno-mir-134	UGUGACUGGUUGACCAGAGGGG	4.123674	4.184362	4.195982	4.210554	4.672666	4.885085
rno-mir-135a	UGUAGGGAUGGAAGCCAUGAAA	4.376703	4.552368	4.475104	3.959935	4.282665	3.720451
rno-mir-135a	UAUGGCUUUUUAUUCCUAUGUGA	3.498615	3.963246	4.212856	3.902992	3.978502	3.881355
rno-mir-135b	UAUGGCUUUUCAUUCCUAUGUGA	4.175605	3.776783	3.902846	3.661847	3.94413	3.828371
rno-mir-136	CAUCAUCGUCUCAAAUGAGUCU	3.787075	4.249118	3.906597	3.824334	3.810917	3.614228
rno-mir-136	ACUCCAUUUGUUUUGAUGAUGGA	3.919465	4.055373	4.030107	4.104753	4.134444	3.822351
rno-mir-137	UUAUUGCUUAAGAAUACGCGUAG	4.249461	4.013875	4.141501	4.31033	4.019815	3.962396
rno-miR-138-star	CGGCUACUUCACAACACCAGGG	4.451611	4.070234	4.51679	4.821372	4.950186	4.955664
rno-miR-138	AGCUGGUGUUGUGAAUCAGGCCG	3.718364	4.357162	3.804466	7.091597	5.033157	5.258268
rno-mir-139	UGGAGACGCGGCCCUGUUGGAG	6.559923	6.491846	5.870263	5.665195	6.178788	6.151305
rno-mir-139	UCUACAGUGCACGUGUCUCCAG	10.78011	10.86398	10.7434	9.559412	10.31183	10.07954
rno-mir-140	UACCACAGGGUAGAACCACGG	11.36342	11.34805	11.0449	10.86242	11.16344	11.30366
rno-mir-140	CAGUGGUUUUACCCUAUGGUAG	5.498243	5.506139	4.605913	9.050909	6.521815	6.803741
rno-mir-141	UAACACUGUCUGGUAAAGAUGG	4.06215	3.79488	4.358149	7.677573	4.543917	4.796917
rno-mir-142	UGUAGUGUUUCCUACUUUAUGGA	3.830278	4.225274	3.453656	4.304771	3.647317	3.651013
rno-mir-142	CAUAAAGUAGAAAGCACUACU	4.176129	4.475802	3.955254	5.758337	4.310867	4.406034
rno-mir-143	UGAGAUGAAGCACUGUAGCUCA	13.30659	13.28974	13.32075	14.6364	13.51922	13.73836
rno-mir-144	UACAGUAUAGAUGAUGUACU	4.284089	4.091563	3.713276	4.348309	4.212893	4.432087
rno-mir-145	GUCCAGUUUUCCCAGGAAUCCCU	14.30255	14.26349	14.15133	14.06526	14.29722	14.09532
rno-mir-146a	UGAGAACUGAAUUCCAUGGGUU	12.80152	12.81286	13.53188	13.06859	13.58453	13.84095
rno-mir-146b	UGAGAACUGAAUUCCAUAGGCUGU	9.852615	9.859423	10.01465	9.737672	10.32055	10.53435
rno-mir-147	GUGUGCGGAAAUGCUUCUGCUA	3.545506	3.640851	3.945709	4.64137	4.24765	4.145051
rno-mir-148b	UCAGUGCAUCACAGAACUUUGU	7.521823	7.481066	8.796669	8.63903	9.302523	8.31986
rno-mir-148b	GAAGUUCUGUUAUACACUCAGG	3.859311	4.012237	3.853086	3.724045	3.828272	3.699862
rno-mir-150	UCUCCCAACCCUUGUACCAGUG	13.34647	13.36837	13.81329	12.42993	13.80932	13.5278
rno-mir-151	CUAGACUGAGGCUCCUUGAGG	10.54057	10.53602	9.997774	7.611478	8.649477	8.976123
rno-mir-151	UCGAGGAGCUCACAGUCUAGU	12.7783	12.78137	13.062	11.59933	12.34836	12.39483
rno-mir-152	UCAGUGCAUGACAGAACUUGG	11.34269	11.35022	11.64824	11.90836	11.31064	11.88074
rno-mir-153	UUGCAUAGUCACAAAAGUGAUC	3.845192	4.242369	4.467738	4.980799	4.16799	4.403417
rno-mir-154	UAGGUUAUCCGUGUUGCCUUCG	4.277056	3.922999	3.90676	3.87087	3.792201	4.064783
rno-mir-15b	UAGCAGCACAUCAUGGUUUACA	12.06809	12.02376	12.5307	10.39501	12.18465	11.69368
rno-mir-16	UAGCAGCACGUAAAUAUUGGCG	14.04809	14.07323	14.67149	14.61555	14.05369	14.13134
rno-miR-17-3p	ACUGCAGUGAAGGCACUUGUGG	4.602039	5.112492	5.812036	7.58511	6.195064	6.423034
rno-miR-17-5p	CAAAGUGCUUACAGUGCAGGUAG	9.926571	9.88073	10.51563	11.88961	10.72966	10.41296
rno-miR-181a-star	ACCAUCGACCGUUGAUUGUACC	5.432332	5.209069	3.962531	6.423846	5.551472	5.485832
rno-miR-181a	AACAUUCAACGCUGUCGGUGAGU	11.83951	11.82303	11.40781	11.101	11.44346	11.13273
rno-miR-181b	AACAUUCAUUGCUGUCGGUGGGU	10.59132	10.66144	10.15343	9.874556	9.826534	10.03821
rno-mir-181c	AACAUUCAACCUGUCGGUGAGU	6.612647	6.532983	6.543169	8.596561	8.20512	7.447518
rno-mir-181d	AACAUUCAUUGUUGUCGGUGGGU	9.875817	9.796408	8.718303	9.368645	8.668633	9.452545
rno-miR-182	UUUGGCAAUGGUAGAACUCACACCG	5.853206	5.567433	4.490648	5.844211	5.299843	5.101687
rno-mir-183	UAUGGCACUGGUAGAAUUCACU	3.915542	4.007694	4.128416	3.939384	4.120782	4.433136
rno-mir-184	UGGACGGAGAACUGAUAAGGGU	8.018999	8.051945	4.144629	5.984096	6.351038	7.298789
rno-mir-185	UGGAGAGAAAGGCAGUUCCUGA	12.49833	12.55292	13.00047	12.50948	12.60106	12.76801
rno-mir-186	CAAAGAAUUCUCCUUUUGGGCU	4.460813	4.03149	4.583923	5.69134	6.522396	6.028483
rno-mir-187	UCGUGUCUUGUGUUGCAGCCGG	3.819423	3.705184	4.096595	5.667079	5.102919	5.60303
rno-mir-188	CAUCCCUUGCAUGGUGGAGGG	4.312411	3.826306	4.230545	5.764534	5.451135	5.194011
rno-mir-18a	UAAGGUGCAUCUAGUGCAGAUAG	5.306643	4.595323	5.191043	7.879361	5.503062	5.534194
rno-mir-190	UGAUAUGUUUGAUAUAUUAGGU	4.097731	3.991809	4.409754	4.013997	4.189444	4.176429
rno-mir-190b	UGAUAUGUUUGAUAUUAGGUU	4.028644	3.957351	4.286071	3.868575	3.965122	4.382788
rno-mir-191	CAACGGAAUCCCAAAAGCAGCUG	14.28479	14.27429	14.22434	13.80626	14.07894	14.15793
rno-mir-192	CUGACCUAUGAAUUGACAGCC	9.460447	9.576374	5.630038	9.140404	7.197867	8.141096
rno-mir-193	UGGGUCUUUGCGGGCAAGAUGA	6.613605	6.423862	6.13081	5.922082	6.520549	6.54692
rno-mir-193	AACUGGCCUACAAAGUCCCAGU	6.23515	6.145045	6.085889	7.172545	7.104728	6.815805
rno-miR-194	UGUAACAGCAACUCCAUGUGGA	10.20497	10.14001	8.158026	9.959351	8.346197	8.962572
rno-mir-195	UAGCAGCACAGAAAUAUUGGC	13.14229	13.18387	13.65273	13.15497	13.18589	13.30266
rno-mir-196a	UCGGCAACAAGAAACUGCCUGA	4.304858	4.119855	4.197218	4.032229	4.000807	4.134146
rno-mir-196a	UAGGUAGUUUCAUGUUGUUGGG	4.515691	3.895208	4.212383	3.988854	4.384217	4.042997
rno-mir-196b	UAGGUAGUUUCCUGUUGUUGGG	3.878797	4.012016	3.90264	3.796233	4.002728	4.155654
rno-mir-196c	UAGGUAGUUUCGUGUUGUUGGG	4.776246	4.340853	4.628875	4.083723	4.373029	3.439964
rno-mir-199a	ACAGUAGUCUGCACAUUGGUUA	12.13449	12.11772	11.56616	12.73999	12.38007	12.86615
rno-mir-199a	CCCAGUGUUCAGACUACCUGUUC	8.365368	8.355522	9.009807	10.22565	9.101719	9.40786
rno-mir-19a	UGUGCAAAUCUAUGCAAAACUGA	3.999562	3.734364	4.191296	8.513159	4.66479	4.476452
rno-miR-19b	UGUGCAAAUCCAUGCAAAACUGA	7.796469	7.938246	7.597004	12.74666	8.482309	9.193892
rno-mir-1	UGGAAUGUAAAGAAGUGUGUAU	15.11663	15.11877	15.10859	14.81148	15.15024	15.16448
rno-mir-200a	UAACACUGUCUGGUAACGAUGU	4.304169	4.681455	4.195221	6.529243	4.956277	5.584597
rno-mir-200b	UAAUACUGCCUGGUAAUGAUGAC	7.904269	7.975517	4.83702	7.107926	7.010606	7.100998
rno-mir-200c	UAAUACUGCCGGGUAAUGAUGG	8.956708	8.930404	12.02096	10.31845	10.70582	10.76724
rno-mir-201	ACUCAGUAAGGCAUUGUUCUU	4.169066	4.342499	4.06503	6.083284	5.254529	5.415485
rno-mir-202	UUCCUAUGCAUAUACUUCUUU	4.314257	3.837958	3.895279	4.146873	3.968801	4.408647
rno-mir-203	GUGAAAUGUUUAGGACCACUAG	5.967508	6.146216	7.001848	7.647668	7.543514	7.853009
rno-mir-204	GCUGGGAAGGCAAAGGGACGUU	6.080044	6.625769	4.299558	5.239963	5.640789	5.623922
rno-mir-204	UUCCCUUUGUCAUCCUAUGCCU	4.169585	4.778277	4.466249	5.46968	5.996401	5.981368
rno-mir-205	UCCUUCAUUCCACCGGAGUCUG	4.172168	4.445997	4.245495	4.729265	4.796626	4.024567
rno-mir-206	UGGAAUGUAAGGAAGUGUGUGG	7.532558	7.724555	7.415549	6.994468	8.174532	8.130392
rno-mir-207	GCUUCUCCUGGCUCUCCUCCCUU	4.13451	4.242813	4.772071	4.359328	5.267131	4.694097
rno-mir-208	AUAAGACGAGCAAAAAGCUUGU	5.117956	4.487705	4.149662	8.396847	4.686216	5.6261659999999996
rno-mir-20a	ACUGCAUUACGAGCACUUACA	4.167994	4.242388	3.745096	4.903583	4.427874	4.33045
rno-mir-20a	UAAAGUGCUUAUAGUGCAGGUAG	9.899596	9.925556	10.66818	11.91669	10.50533	10.47343
rno-mir-20b	ACUGCAGUGUGAGCACUUCUGG	4.030862	4.039905	4.241586	4.170012	4.158884	4.224606
rno-mir-20b	CAAAGUGCUCAUAGUGCAGGU	4.340047	5.099946	5.138828	6.595637	5.975876	5.680261
rno-mir-21	CAACAGCAGUCGAUGGGCUGUC	4.135756	4.444908	4.079297	4.120824	4.233351	4.42843
rno-mir-210	CUGUGCGUGUGACAGCGGCUGA	9.101934	8.945443	8.679386	9.606002	9.584763	8.706007
rno-mir-211	UUCCCUUUGUCAUCCUUUGCCU	4.004331	4.563557	3.959784	3.893784	4.262485	4.350599
rno-mir-212	UAACAGUCUCCAGUCACGGCCA	4.493301	4.360991	4.354727	5.151267	6.234447	5.364063
rno-mir-214	ACAGCAGGCACAGACAGGCAG	10.36546	10.40141	9.744524	8.270696	9.085269	9.425065
rno-mir-215	AUGACCUAUGAUUUGACAGAC	3.947186	3.990021	4.528194	4.079456	4.20374	4.375032
rno-mir-216a	UAAUCUCAGCUGGCAACUGUGA	4.127399	3.870533	4.732136	5.055784	3.884838	4.286078
rno-mir-217	UACUGCAUCAGGAACUGACUGGAU	4.246255	4.064897	4.438478	5.267431	4.936863	4.863935
rno-miR-218-star	CAUGGUUCUGUCAAGCACCGCG	3.765565	3.939662	3.657135	3.342894	3.66496	3.657678
rno-miR-218	UUGUGCUUGAUCUAACCAUGU	4.722028	4.288123	4.689986	5.844376	5.677514	5.090821
rno-mir-219-1	AGAGUUGCGUCUGGACGUCCCG	3.841314	3.336108	3.480248	3.436136	3.512074	3.482482
rno-mir-219-2	AGAAUUGUGGCUGGACAUCUGU	3.698355	4.757295	4.046186	4.170012	3.839999	3.981149
rno-miR-219-5p	UGAUUGUCCAAACGCAAUUCU	3.637881	3.740723	3.646055	3.731559	3.940947	3.826228
rno-mir-21	UAGCUUAUCAGACUGAUGUUGA	9.305362	9.366583	10.96114	11.60572	11.81653	11.49447
rno-mir-22	AGUUCUUCAGUGGCAAGCUUUA	9.503438	9.496555	7.338676	7.659104	8.99139	8.772737
rno-miR-220	CCACCACAGUGUCAGAGACCU	4.356263	4.139484	3.847526	4.311982	4.177859	4.449768
rno-mir-221	AGCUACAUUGUCUGCUGGGUUUC	10.40202	10.34828	10.5828	11.37182	11.23435	11.83298
rno-mir-222	AGCUACAUCUGGCUACUGGGU	10.2169	10.22786	10.03324	9.743286	9.684349	10.50194
rno-mir-223	UGUCAGUUUGUCAAAUACCCC	6.025381	6.323602	5.215562	6.96561	7.992668	7.588254
rno-mir-224	CAAGUCACUAGUGGUUCCGUUUA	8.400902	8.641041	8.264441	8.94282	9.061045	9.96064
rno-mir-22	AAGCUGCCAGUUGAAGAACUGU	13.22372	13.26445	12.9762	14.22594	12.90884	13.04494
rno-mir-23a	GGGGUUCCUGGGGAUGGGAUUU	5.136739	5.314539	4.583924	4.948819	5.413629	5.153099
rno-mir-23a	AUCACAUUGCCAGGGAUUUCC	14.71325	14.71144	14.42407	14.67379	14.70266	14.68553
rno-mir-23b	AUCACAUUGCCAGGGAUUACC	14.6608	14.65951	14.23778	14.32703	14.4918	14.54174
rno-miR-24-1-star	GUGCCUACUGAGCUGAUAUCAG	6.477988	6.468418	5.909059	7.587512	7.628364	7.508498
rno-miR-24-2-star	GUGCCUACUGAGCUGAAACAGU	10.1716	10.21584	10.12216	10.84692	10.15373	10.629
rno-miR-24	UGGCUCAGUUCAGCAGGAACAG	14.27109	14.26814	14.63701	14.83228	14.19075	14.38836
rno-mir-25	AGGCGGAGACACGGGCAAUUGC	7.149614	7.014065	7.262012	6.121339	6.069888	6.394234
rno-mir-25	CAUUGCACUUGUCUCGGUCUGA	11.33088	11.33963	11.57197	10.63547	11.70499	11.85028
rno-mir-26a	UUCAAGUAAUCCAGGAUAGGCU	14.76173	14.75767	14.73392	15.07871	14.87461	14.84263
rno-mir-26b	CCUGUUCUCCAUUACUUGGCUC	4.910887	4.555551	4.843465	5.831978	6.091267	5.843005
rno-mir-26b	UUCAAGUAAUUCAGGAUAGGU	9.601377	9.502553	9.280037	10.56709	11.00147	10.52673
rno-mir-27a	AGGGCUUAGCUGCUUGUGAGCA	5.158933	5.12279	4.268684	6.085192	5.206796	5.678384
rno-mir-27a	UUCACAGUGGCUAAGUUCCGC	12.16915	12.08747	12.91423	13.59905	12.80892	12.51307
rno-mir-27b	UUCACAGUGGCUAAGUUCUGC	12.82753	12.841	13.20133	13.45074	13.27992	13.33222
rno-mir-28	CACUAGAUUGUGAGCUCCUGGA	9.577135	9.643716	9.053195	8.727282	8.971713	9.047725
rno-mir-28	AAGGAGCUCACAGUCUAUUGAG	10.65522	10.610290000000001	10.54328	9.858554	10.68254	10.53957
rno-mir-290	CUCAAACUAUGGGGGCACUUUUU	4.46643	4.380145	4.438937	4.339869	4.384565	4.089803
rno-mir-291a	AAAGUGCUUCCACUUUGUGUGCC	3.69239	3.839302	4.575512	4.258959	3.824116	3.660272
rno-mir-291a	CAUCAAAGUGGAGGCCCUCUCU	3.882292	3.991225	3.983668	3.633522	3.947617	4.181069
rno-mir-292	AAGUGCCGCCAGGUUUUGAGUGU	4.477477	3.948	3.952182	3.988602	4.535313	4.193831
rno-mir-292	ACUCAAACUGGGGGCUCUUUUG	4.252665	4.437658	4.8442	3.822071	4.183566	4.34948
rno-mir-293	ACUCAAACUGUGUGACACUUUG	4.321608	3.964465	4.165104	3.893783	3.7979	3.900433
rno-mir-294	CUCAAAAUGGAGGCCCUAUCU	3.719338	3.86687	3.954158	4.048873	3.661168	3.945051
rno-miR-295	ACUCAAAUGUGGGGCACACUUC	3.954491	4.018912	4.109282	4.312567	4.96386	4.12816
rno-mir-296	AGGGCCCCCCCUCAAUCCUGU	4.207249	4.392242	4.19636	3.640501	4.011469	4.222994
rno-mir-296	GAGGGUUGGGUGGAGGCUCUCC	5.929497	5.643064	5.201509	5.438006	5.594577	5.42417
rno-mir-297	AUGUAUGUGUGCAUGUAUGCAUG	4.072048	3.930504	3.602988	4.002108	4.019815	4.263979
rno-mir-298	GGCAGAGGAGGGCUGUUCUUCCC	5.996013	5.411643	5.125258	6.128626	6.467377	6.210133
rno-mir-299	UGGUUUACCGUCCCACAUACAU	4.483406	4.45265	4.317714	4.323025	4.321761	4.609491
rno-mir-29a	ACUGAUUUCUUUUGGUGUUCAG	4.047757	3.989642	4.150712	3.955015	3.781361	3.543713
rno-mir-29a	UAGCACCAUCUGAAAUCGGUUA	13.46159	13.48655	14.1329	14.33207	13.97319	13.84092
rno-miR-29b-1-star	UUUCAUAUGGUGGUUUAGAUUU	4.06478	4.037968	4.005568	3.663944	3.823245	3.896152
rno-miR-29b-2-star	CUGGUUUCACAUGGUGGCUUAG	6.95083	7.232557	6.265131	7.678688	7.242924	7.639703
rno-miR-29b	UAGCACCAUUUGAAAUCAGUGUU	8.360389	8.091559	7.883446	11.53377	9.264521	9.374361
rno-mir-29c	UGACCGAUUUCUCCUGGUGUUC	5.635902	5.607219	4.470942	7.093087	6.988954	6.990999
rno-mir-29c	UAGCACCAUUUGAAAUCGGUUA	9.161136	9.244702	9.51013	11.21745	9.954811	9.760363
rno-mir-300	UAUGCAAGGGCAAGCUCUCUUC	3.839919	4.062258	4.143603	3.966337	4.198632	4.000738
rno-mir-300	UUGAAGAGAGGUUAUCCUUUGU	4.255629	4.379649	4.240221	4.151389	4.042237	3.908395
rno-mir-301a	CAGUGCAAUAGUAUUGUCAAAGC	3.84305	3.40369	4.114655	9.299526	4.495589	4.617009
rno-mir-301b	CAGUGCAAUGGUAUUGUCAAAGC	4.044012	3.936383	4.237356	5.143943	3.884185	4.077558
rno-mir-30a	CUUUCAGUCGGAUGUUUGCAGC	11.33117	11.28204	10.68717	9.306156	10.60125	10.74944
rno-mir-30a	UGUAAACAUCCUCGACUGGAAG	12.14011	12.16289	12.37001	13.83479	12.26842	12.48838
rno-mir-30b	CUGGGAUGUGGAUGUUUACGUC	5.457125	5.637811	4.684112	5.839885	5.586205	6.146254
rno-mir-30b	UGUAAACAUCCUACACUCAGCU	12.36252	12.34959	11.64302	12.68659	12.94437	12.59922
rno-miR-30c-1-star	CUGGGAGAGGGUUGUUUACUCC	7.094567	7.04755	6.347825	6.552679	6.127211	6.953899
rno-miR-30c-2-star	CUGGGAGAAGGCUGUUUACUCU	9.769617	9.634704	9.077941	8.255154	8.122791	8.624599
rno-miR-30c	UGUAAACAUCCUACACUCUCAGC	14.31468	14.33657	14.02515	13.63472	14.42019	14.21232
rno-mir-30d	CUUUCAGUCAGAUGUUUGCUGC	3.857746	4.119632	3.838739	4.709389	4.148225	4.538694
rno-mir-30d	UGUAAACAUCCCCGACUGGAAG	12.4836	12.49185	12.71375	12.55217	13.04587	12.7178
rno-mir-30e	CUUUCAGUCGGAUGUUUACAGC	10.85627	10.78324	9.732792	8.489702	10.34902	10.04774
rno-mir-30e	UGUAAACAUCCUUGACUGGAAG	10.19444	10.25426	10.53352	12.50232	9.181044	10.10392
rno-mir-31	AGGCAAGAUGCUGGCAUAGCUG	7.494368	7.180854	6.095191	7.210894	7.268022	7.596762
rno-mir-320	AAAAGCUGGGUUGAGAGGGCGA	11.666	11.65041	11.0818	9.55056	10.54021	10.73676
rno-mir-322	AAACAUGAAGCGCUGCAACA	10.63283	10.65094	10.08713	9.897057	10.74043	10.24923
rno-mir-322	CAGCAGCAAUUCAUGUUUUGGA	10.40389	10.37094	11.15808	12.33449	12.1381	11.649
rno-mir-323	AGGUGGUCCGUGGCGCGUUCGC	3.695162	4.081755	3.923352	3.87432	3.663041	3.837965
rno-mir-323	CACAUUACACGGUCGACCUCU	4.362055	3.857401	3.6561	4.099367	4.274432	4.263604
rno-mir-324	CCACUGCCCCAGGUGCUGCUGG	6.674499	6.903221	6.517578	7.094796	7.63446	7.287239
rno-mir-324	CGCAUCCCCUAGGGCAUUGGUGU	7.169755	6.875515	6.159196	8.848923	7.407914	7.828991
rno-mir-325	UUUAUUGAGCACCUCCUAUCAA	4.397179	3.905642	4.165104	4.302762	4.544202	4.462891
rno-mir-325	CCUAGUAGGUGCUCAGUAAGUGU	4.304806	4.261642	3.903028	5.733085	4.621852	5.171446
rno-mir-326	CCUCUGGGCCCUUCCUCCAGU	5.514118	5.138953	5.610988	6.515152	6.752296	6.409265
rno-miR-327	CCUUGAGGGGCAUGAGGGU	4.461586	4.661647	4.006684	4.57737	5.192302	5.330707
rno-mir-328	CUGGCCCUCUCUGCCCUUCCGU	8.32519	8.418386	9.197584	7.084117	8.191009	8.174978
rno-mir-329	AACACACCCAGCUAACCUUUUU	5.117956	4.657381	4.708331	5.017885	5.046819	5.027648
rno-mir-32	UAUUGCACAUUACUAAGUUGCA	4.519271	4.596218	3.815614	4.291749	4.230838	4.075452
rno-mir-330	GCAAAGCACAGGGCCUGCAGAGA	4.547565	4.683867	4.298344	4.970537	5.898476	5.586449
rno-mir-330	UCUCUGGGCCUGUGUCUUAGGC	3.770042	3.346529	3.59902	4.570137	4.30565	4.401557
rno-mir-331	GCCCCUGGGCCUAUCCUAGAA	6.799482	6.52172	6.225847	7.226856	7.309837	7.127723
rno-miR-335	UCAAGAGCAAUAACGAAAAAUGU	4.863847	4.66566	4.043888	6.461071	6.098032	5.970475
rno-mir-336	UCACCCUUCCAUAUCUAGUCU	4.139777	4.167466	3.963512	3.995714	3.84091	3.820137
rno-mir-337	UUCAGCUCCUAUAUGAUGCCUUU	4.183719	4.255057	4.614345	4.511804	4.239871	4.328305
rno-mir-338	AACAAUAUCCUGGUGCUGAGUG	6.526993	6.615642	6.502113	6.216756	6.66489	7.166155
rno-mir-338	UCCAGCAUCAGUGAUUUUGUUGA	4.349356	4.420569	4.256074	6.888254	4.506129	4.822097
rno-mir-339	UGAGCGCCUCGACGACAGAGCCA	7.829548	8.042775	7.237307	7.933431	7.761546	7.759818
rno-mir-339	UCCCUGUCCUCCAGGAGCUCACG	9.243141	9.183079	8.900702	8.978321	9.318638	9.034661
rno-mir-33	GUGCAUUGUAGUUGCAUUGCA	4.395021	3.569862	3.871857	4.368546	4.059852	4.029879
rno-miR-340-3p	UCCGUCUCAGUUACUUUAUAGCC	4.401053	4.481202	4.342656	4.828999	5.45633	4.818309
rno-miR-340-5p	UUAUAAAGCAAUGAGACUGAUU	4.133239	4.087794	3.96181	5.619693	5.202334	4.796698
rno-mir-341	UCGGUCGAUCGGUCGGUCGGU	4.383509	4.365047	4.276951	4.116541	4.678741	4.589603
rno-mir-342	UCUCACACAGAAAUCGCACCCGU	10.44678	10.48397	9.880042	8.7023	9.25423	9.697456
rno-mir-342	AGGGGUGCUAUCUGUGAUUGAG	5.709775	5.411642	4.418512	5.149575	5.562603	6.228237
rno-mir-343	UCUCCCUCCGUGUGCCCAGA	3.719337	4.033287	4.595694	3.573446	3.515248	4.002132
rno-miR-344-3p	UGAUCUAGCCAAAGCCUGACCGU	3.808277	3.705185	3.458581	3.918411	3.830035	4.203717
rno-miR-344-5p	UCAGGCUCCUGGCUAGAUUCCAGG	3.891602	4.139484	3.851856	4.111099	3.811739	3.842407
rno-mir-345	CCCUGAACUAGGGGUCUGGAGA	6.442728	6.323261	4.419767	7.114727	6.311019	6.790899
rno-mir-345	UGCUGACCCCUAGUCCAGUGC	8.442167	8.074551	7.878156	8.950712	8.030702	7.794827
rno-mir-346	UGUCUGCCUGAGUGCCUGCCUCU	7.696724	7.995146	8.05543	6.711473	6.865302	7.116791
rno-miR-347	UGUCCCUCUGGGUCGCCCA	3.885407	3.952138	3.903969	4.030612	4.008318	3.814316
rno-mir-349	CAGCCCUGCUGUCUUAACCUCU	4.055123	3.951162	4.459311	3.937298	3.933206	3.958618
rno-mir-34a	UGGCAGUGUCUUAGCUGGUUGU	8.132375	8.246056	10.08634	12.1835	10.09075	10.82075
rno-mir-34b	UAGGCAGUGUAAUUAGCUGAUUG	4.255685	3.845549	4.196474	4.727715	4.096948	4.286078
rno-mir-34c	AAUCACUAACCACACAGCCAGG	5.825956	5.535228	5.798649	5.777246	5.881735	6.121418
rno-mir-34c	AGGCAGUGUAGUUAGCUGAUUGC	4.750006	4.66566	3.577857	5.86794	4.962193	5.687195
rno-mir-350	UUCACAAAGCCCAUACACUUUCAC	7.545367	6.94695	6.345201	9.125412	8.914912	9.0530639999999991
rno-mir-351	UCCCUGAGGAGCCCUUUGAGCCUGA	10.00614	10.06941	10.29326	9.50604	9.904052	9.807899
rno-miR-352	AGAGUAGUAGGUUGCAUAGUA	12.67498	12.66806	12.65783	11.1797	13.16434	12.49294
rno-mir-361	UUAUCAGAAUCUCCAGGGGUAC	11.20794	11.30039	10.84661	10.71119	10.84784	11.48013
rno-mir-362	AAUCCUUGGAACCUAGGUGUGAAU	5.392858	5.699948	4.724161	7.666498	6.305857	6.680491
rno-mir-363	CGGGUGGAUCACGAUGCAAUUU	4.33754	4.635182	4.098686	3.972501	4.502473	4.303323
rno-mir-363	AAUUGCACGGUAUCCAUCUGUA	4.786499	4.44682	4.43924	5.816283	5.333878	6.11989
rno-mir-365	UAAUGCCCCUAAAAAUCCUUAU	3.871977	4.035002	4.030107	4.264586	4.836955	4.325242
rno-mir-369	AAUAAUACAUGGUUGAUCUUU	4.078788	3.94702	4.049235	3.507733	3.777659	3.824632
rno-mir-369	AGAUCGACCGUGUUAUAUUCGC	4.262628	4.293697	4.184321	4.243089	4.295086	4.572299
rno-mir-370	GCCUGCUGGGGUGGAACCUGGUU	3.95449	3.753112	4.165104	4.423516	4.559817	4.312471
rno-mir-374	AUAUAAUACAACCUGCUAAGUG	8.127915	8.438475	5.830245	7.514815	9.064827	7.987128
rno-mir-375	UUUGUUCGUUCGGCUCGCGUGA	4.17899	4.640157	3.989332	4.425577	4.461503	4.359782
rno-mir-376a	GGUAGAUUCUCCUUCUAUGAG	4.187052	3.92745	4.099051	3.924016	3.760282	3.960976
rno-mir-376a	AUCGUAGAGGAAAAUCCACGU	4.081492	3.842539	3.915638	4.365443	3.922755	3.729911
rno-mir-376b	AUCAUAGAGGAACAUCCACUU	4.138203	4.063573	4.515803	4.295996	3.915231	3.959903
rno-mir-376b	GUGGAUAUUCCUUCUAUGGUUA	4.055277	4.26696	3.856921	4.00099	3.509985	3.492801
rno-mir-376c	AACAUAGAGGAAAUUUCACGU	4.015478	3.727915	3.442621	4.231848	3.454175	3.964416
rno-mir-377	AUCACACAAAGGCAACUUUUGG	4.057484	4.355654	3.871915	4.222258	4.112349	4.163929
rno-mir-378	CUCCUGACUCCAGGUCCUGUGU	10.38471	10.42777	10.60412	9.929093	10.41686	10.37895
rno-mir-378	ACUGGACUUGGAGUCAGAAGG	13.00204	12.99464	13.12251	13.22214	12.95143	13.12419
rno-mir-379	CUAUGUAACAUGGUCCACUAAC	4.152245	4.223458	4.181665	4.042032	4.589826	4.616571
rno-mir-379	UGGUAGACUAUGGAACGUAGG	4.192752	4.440217	5.049111	5.269901	4.789815	5.479664
rno-mir-380	AUGGUUGACCAUAGAACAUGCG	3.909126	4.242369	3.837739	3.617559	3.937987	3.732679
rno-mir-381	UAUACAAGGGCAAGCUCUC	4.442897	5.003972	4.278651	3.851633	4.271018	4.119948
rno-mir-382	AAUCAUUCACGGACAACACUU	4.491762	4.13303	4.030107	4.291748	4.480488	4.216381
rno-mir-382	GAAGUUGUUCGUGGUGGAUUCG	4.320626	4.527195	4.696351	5.116505	4.953747	5.732366
rno-mir-383	AGAUCAGAAGGUGACUGUGGCU	3.984076	3.927678	4.293447	4.457649	4.384565	4.361959
rno-mir-384	AUUCCUAGAAAUUGUUCACAAU	3.774367	3.975002	4.36037	4.273175	3.891326	4.137765
rno-mir-384	UGUAAACAAUUCCUAGGCAAUGU	4.219852	4.400071	4.457833	5.34633	5.549952	5.694445
rno-mir-409	AAUGUUGCUCGGUGAACCCC	5.334225	4.695012	4.517857	4.362568	4.521435	4.002132
rno-mir-409	AGGUUACCCGAGCAACUUUG	4.478604	4.111712	4.147232	4.405436	4.184658	4.467723
rno-mir-410	AAUAUAACACAGAUGGCCUGU	3.986581	4.242369	4.245522	4.244026	4.420488	4.155655
rno-mir-411	UAGUAGACCGUAUAGCGUACG	4.349091	4.413188	4.030107	4.995878	4.02132	4.491762
rno-mir-412	ACUUCACCUGGUCCACUAGCCGU	4.04124	3.915986	3.909179	3.954344	3.65079	4.124958
rno-mir-421	GGCCUCAUUAAAUGUUUGUUG	3.616751	4.045991	3.925343	4.018568	4.278475	3.978014
rno-mir-423	AGCUCGGUCUGAGGCCCCUCAGU	9.296799	9.342669	8.959757	7.783864	8.577524	8.56204
rno-mir-425	AAUGACACGAUCACUCCCGUUGA	10.43925	10.45794	10.19253	10.36206	10.31142	10.57852
rno-mir-429	UAAUACUGUCUGGUAAUGCCGU	5.124587	5.354321	4.247293	6.186169	5.287595	5.251865
rno-mir-431	UGUCUUGCAGGCCGUCAUGCA	3.954491	3.927679	3.77884	3.97917	3.714699	4.106665
rno-mir-433	AUCAUGAUGGGCUCCUCGGUGU	4.204584	4.21277	4.094518	4.111099	3.714717	4.25322
rno-mir-434	UUUGAACCAUCACUCGACUCCU	5.578156	6.090282	5.929984	5.658856	6.098032	6.27537
rno-mir-448	UUGCAUAUGUAGGAUGUCCCAU	3.778356	4.084132	3.803133	3.769374	3.94413	3.961156
rno-mir-449a	UGGCAGUGUAUUGUUAGCUGGU	4.089338	3.898393	4.359247	4.408557	4.020342	4.522007
rno-mir-450a	UUUUUGCGAUGUGUUCCUAAUG	4.06215	4.2936	3.760773	5.221609	5.595684	4.665383
rno-mir-451	AAACCGUUACCAUUACUGAGUU	8.108065	8.326601	4.963985	9.801796	9.787903	8.305563
rno-mir-455	UAUGUGCCUUUGGACUACAUCG	4.119201	4.311172	4.947655	6.432667	4.650579	4.460919
rno-mir-463	UGAUAGACGCCAAUUUGGGUAG	4.192587	4.2638	4.535615	4.225752	3.806121	3.640154
rno-mir-465	UAUUUAGAACGGUGCUGGUGUG	3.962057	5.005102	4.053855	4.244616	5.354176	4.867574
rno-miR-466b	UAUGUGUGUGUGUAUGUCCAUG	5.470369	5.884796	4.911379	4.720284	4.947739	5.113554
rno-mir-466c	UGUGAUGUGUGCAUGUACAUG	4.605464	4.451337	5.418613	5.975379	5.558559	5.795311
rno-mir-471	UACGUAGUAUAGUGCUUUUCAC	3.994453	4.194188	4.300131	4.080038	4.049627	3.981537
rno-mir-483	UCACUCCUCCCCUCCCGUCUUGU	4.383173	4.153589	4.16613	3.956306	3.872011	3.39972
rno-mir-484	UCAGGCUCAGUCCCCUCCCGAU	4.081045	4.217716	4.017224	4.503035	4.99629	4.600767
rno-mir-485	AGAGGCUGGCCGUGAUGAAUUC	3.978379	4.067626	4.231583	3.660101	3.546264	3.750493
rno-mir-487b	AAUCGUACAGGGUCAUCCACU	4.115942	4.0941	3.913595	5.029573	4.310813	4.984094
rno-mir-488	UUGAAAGGCUGUUUCUUGGUC	4.067081	4.008078	4.316556	3.988415	4.004826	3.905374
rno-mir-489	AAUGACAUCACAUAUAUGGCAGC	3.886179	3.927679	4.063672	4.60176	4.072538	4.214428
rno-mir-490	CAACCUGGAGGACUCCAUGCUG	7.516584	7.409506	6.427478	7.809345	7.029749	7.186622
rno-mir-493	UGAAGGUCUACUGUGUGCCAG	3.899073	4.021901	4.346225	3.961555	4.043059	3.935385
rno-mir-494	UGAAACAUACACGGGAAACCU	5.117956	5.659636	5.741411	6.072148	6.866039	7.641492
rno-mir-495	AAACAAACAUGGUGCACUUCUU	3.938981	4.112373	4.24871	4.421743	4.125378	4.801974
rno-mir-496	UGAGUAUUACAUGGCCAAUCUC	3.813394	3.984661	4.267484	3.893784	4.051655	4.002132
rno-mir-497	CAGCAGCACACUGUGGUUUGUA	9.733797	9.623339	9.305266	10.54263	9.902411	10.37303
rno-mir-499	UUAAGACUUGCAGUGAUGUUU	9.601536	9.57569	9.347076	11.45182	10.62972	10.23393
rno-mir-500	AAUGCACCUGGGCAAGGGUUCA	7.944743	8.078873	7.860648	8.573331	7.648314	8.406293
rno-mir-501	AAUCCUUUGUCCCUGGGUGAAA	4.116199	4.219042	4.137057	4.401354	4.682958	4.286025
rno-mir-503	UAGCAGCGGGAACAGUACUGCAG	8.070297	8.171262	8.26324	9.336734	8.254796	8.127502
rno-mir-504	AGACCCUGGUCUGCACUCUGUC	6.796675	6.81303	5.412928	5.91032	6.467734	6.316681
rno-mir-505	GUCAACACUUGCUGGUUUCC	6.241889	6.354868	5.072833	6.430655	7.513362	7.239403
rno-mir-511	AUGCCUUUUGCUCUGCACUCA	4.063659	4.130356	3.896788	4.042032	3.945639	3.968774
rno-mir-513	UUCACAAGAAGGUGUCUUUCAU	3.937241	3.747047	3.690252	6.169519	5.123054	5.619617
rno-mir-532	CCUCCCACACCCAAGGCUUGCA	8.0830939999999991	8.296646	8.829509	7.843459	8.508604	8.247108
rno-mir-532	CAUGCCUUGAGUGUAGGACUGU	4.696488	4.865586	5.256389	8.695847	6.43397	7.332481
rno-mir-539	GGAGAAAUUAUCCUUGGUGUGU	4.169586	4.481023	4.165104	4.340687	4.536086	4.271023
rno-mir-540	AGGUCAGAGGUCGAUCCUGG	3.86169	3.729922	3.795541	3.837413	3.823977	3.914233
rno-mir-541	AAGGGAUUCUGAUGUUGGUCACACU	4.257063	4.020164	4.165104	4.363212	4.232534	5.012171
rno-mir-542	UGUGACAGAUUGAUAACUGAAA	3.721536	4.376276	4.16672	6.595637	4.842063	5.064901
rno-mir-542	CUCGGGGAUCAUCAUGUCACGA	5.709775	5.606812	5.22157	7.371373	6.598054	6.141042
rno-mir-543	AAACAUUCGCGGUGCACUUCU	4.065551	3.946787	3.99391	4.118494	3.904946	4.102272
rno-mir-543	AAGUUGCCCGCGUGUUUUUCGC	3.958297	3.82218	4.363218	3.989207	3.628918	3.96122
rno-mir-544	AUUCUGCAUUUUUAGCAAGCUC	3.549257	3.593379	4.165104	4.009194	4.038549	3.799088
rno-mir-547	UUGGUACUUCUUUAAGUGAG	3.951414	4.131815	4.132959	4.23705	4.258487	4.399726
rno-mir-551b	GGCGACCCAUACUUGGUUUCAGU	3.793966	3.704731	3.900405	3.893784	3.79932	3.913702
rno-mir-568	AUGUAUAAAUGUAUACACAC	4.18746	3.918753	3.886353	3.912473	4.013661	4.155655
rno-mir-582	UACAGUUGUUCAACCAGUUACU	3.596068	3.59201	4.300131	3.892489	4.032282	3.860853
rno-mir-592	AUUGUGUCAAUAUGCGAUGAUGU	3.814586	4.076761	4.247045	5.547281	4.171523	4.561784
rno-mir-598	UACGUCAUCGUCGUCAUCGUUA	3.87179	4.233449	3.958322	5.091012	5.623068	5.027211
rno-mir-598	GCGGUGAUGCCGAUGGUGCGAG	4.018647	3.963281	4.063992	4.037131	4.087478	4.25948
rno-mir-615	GGGGGUCCCCGGUGCUCGGAUC	4.134493	4.350187	4.167504	3.846711	3.916775	3.895357
rno-mir-628	AUGCUGACAUAUUUACGAGAGG	4.213208	3.945562	3.843365	4.446132	3.874251	3.914157
rno-mir-632	GUGUCUGUUUCCUGCCGGA	3.902362	3.697621	4.271001	3.766517	3.822499	4.014001
rno-mir-652	AAUGGCGCCACUAGGGUUGUG	11.03465	11.07693	11.17094	10.50582	11.26925	11.25823
rno-mir-653	GUGUUGAAACAUUCUCUACUG	3.839336	4.207002	3.64892	3.951097	3.801824	3.746044
rno-miR-664	UAUUCAUUUACUCCCCAGCCUA	4.803121	4.127048	4.83387	4.771582	4.397756	4.136648
rno-mir-665	ACCAGGAGGCUGAGGUCCCU	5.072821	5.066642	3.378002	4.499579	4.916253	4.925888
rno-mir-666	AGCGGGCACGGCUGUGAGAGCC	4.811707	4.567814	4.738098	4.63026	4.460022	4.900724
rno-mir-667	UGACACCUGCCACCCAGCCCAAG	4.869179	5.087923	5.284272	4.914826	5.005911	5.072559
rno-mir-668	UGUCACUCGGCUCGGCCCACUACC	3.494388	3.682961	4.053912	4.11108	3.319561	3.685276
rno-mir-671	UCCGGUUCUCAGGGCUCCACC	4.169244	3.970932	3.817741	4.236318	4.031044	4.496183
rno-mir-672	UGAGGUUGGUGUACUGUGUGUGA	4.394672	4.457531	5.681641	4.38687	4.673421	4.561093
rno-mir-673	CUCACAGCUCCGGUCCUUGGAG	4.242195	3.792475	3.967514	3.734415	3.871557	3.972427
rno-mir-674	CACAGCUCCCAUCUCAGAACAA	8.477832	8.588287	8.737713	8.266527	8.529561	9.078628
rno-mir-674	GCACUGAGAUGGGAGUGGUGUA	10.59804	10.61182	10.20959	9.356437	9.254709	10.0035
rno-mir-675	UGGUGCGGAAAGGGCCCACAGU	4.187407	4.994686	4.073164	4.159595	4.347538	4.5447
rno-mir-678	GUCUCGGGGCAAGGACUGGAGG	7.786262	8.032096	8.347533	7.441358	8.144434	7.854119
rno-mir-708	CAACUAGACUGUGAGCUUCUAG	3.570424	3.927679	4.030107	4.17394	4.329686	3.855498
rno-mir-708	AAGGAGCUUACAAUCUAGCUGGG	4.169585	4.400804	4.88203	5.994744	4.308743	5.031825
rno-mir-711	GGGACCCUGGGAGAGAUGUAAG	4.030663	4.213294	3.924353	3.666255	3.891248	3.910301
rno-mir-742	GAAAGCCACCAUGUUGGGUAAA	3.948169	4.353325	3.64279	3.95412	3.978789	4.029702
rno-mir-743a	GAAAGACGCCAAACUGGGUAGA	4.130435	4.032998	4.57262	4.298384	4.384565	3.89203
rno-mir-743b	GAAAGACACCAUACUGAAUAGA	4.470618	4.723689	4.737479	4.909405	4.563314	4.661609
rno-mir-758	UUUGUGACCUGGUCCACUAACC	3.775489	3.774591	4.08486	3.87969	4.024374	3.74836
rno-mir-759	GCAGAGUGCAAACAAUUUUGAC	4.374784	3.860436	4.232072	3.753786	3.907081	3.936901
rno-mir-760	CGGCUCUGGGUCUGUGGGGA	4.162334	3.942943	4.027491	3.993969	4.233072	4.462891
rno-mir-760	CCCCUCAGGCCACCAGAGCCCG	3.924716	4.065485	4.343542	3.874183	3.745917	4.020187
rno-mir-761	GCAGCAGGGUGAAACUGACACA	4.696487	4.434715	4.291661	4.123578	4.263782	4.270302
rno-mir-764	GGUGCUCACAUGUCCUCCU	3.979677	3.708218	5.167906	4.475789	4.782084	4.54851
rno-mir-770	AGCACCACGUGUCUGGGCCACG	4.093515	4.100914	4.130312	4.072529	4.458558	4.478832
rno-miR-7a-star	ACAACAAAUCACAGUCUGCCAU	5.855535	6.050029	6.385643	7.917737	7.936306	8.080512
rno-miR-7a	UGGAAGACUAGUGAUUUUGUUGU	5.306643	4.346944	6.011567	7.057947	7.556905	7.437907
rno-miR-7b	UGGAAGACUUGUGAUUUUGUUGU	3.719338	3.69416	3.864444	4.11444	3.874627	3.936366
rno-mir-802	UCAGUAACAAAGAUUCAUCCUU	3.774463	3.82218	4.404136	3.81644	4.146251	3.822351
rno-mir-871	UAUUCAGAUUGGUGCCGGUCACA	3.519143	3.730476	3.8574	3.838308	4.018183	3.822351
rno-mir-872	UGAACUAUUGCAGUAGCCUCCU	5.662145	4.95076	4.358479	7.546895	6.545567	6.758749
rno-mir-872	AAGGUUACUUGUUAGUUCAGG	5.909685	5.558108	5.123477	6.703373	7.369732	7.111065
rno-mir-873	GCAGGAACUUGUGAGUCUCCU	4.34562	4.284624	3.925255	3.823623	3.88899	4.071973
rno-mir-874	CUGCCCUGGCCCGAGGGACCGA	5.138629	5.025775	3.778773	5.696307	5.530739	5.450667
rno-mir-875	UAUACCUCAGUUUUAUCAGGUG	3.44671	3.955168	3.988661	3.814842	3.804486	3.617128
rno-mir-876	UGGAUUUCUCUGUGAAUCACCA	3.73327	3.937794	4.209747	3.767019	3.874628	3.750272
rno-mir-877	GUAGAGGAGAUGGCGCAGGG	6.928672	6.831334	6.543596	5.168961	5.760566	6.009552
rno-mir-878	GCAUGACACCAUACUGGGUAGA	4.038277	4.092812	4.249372	4.250319	3.962376	4.055278
rno-mir-879	AGAGGCUUAUAGCUCUAAGCC	3.928015	3.886419	4.103265	4.055873	3.94413	3.914157
rno-mir-880	UACUCCAUUCAUUCUGAGUAGA	4.236422	4.202491	3.694438	4.125911	3.881453	3.915804
rno-mir-881	AACUGUGGCAUUUCUGAAUAGA	4.422989	4.519382	4.418508	4.627287	4.049157	4.370957
rno-mir-883	UAACUGCAACAUCUCUCAGUAU	3.560102	4.599722	3.960341	4.132525	3.816984	3.957006
rno-miR-9-star	AUAAAGCUAGAUAACCGAAAGU	4.619909	5.411643	5.564204	6.377139	5.694854	6.795314
rno-miR-92a	UAUUGCACUUGUCCCGGCCUG	11.49039	11.4225	11.85555	10.26488	11.60679	11.18772
rno-mir-92b	UAUUGCACUCGUCCCGGCCUCC	4.567029	4.892702	6.080516	5.348001	6.73972	5.974148
rno-mir-935	CCAGUUACCGCUUCCGCUACCGC	3.695927	3.716511	3.81894	3.895476	3.231607	3.676965
rno-mir-93	CAAAGUGCUGUUCGUGCAGGUAG	9.578716	9.52467	10.40434	10.58283	9.850821	9.955145
rno-mir-96	UUUGGCACUAGCACAUUUUUGCU	4.20009	3.886522	4.300131	4.320973	4.146251	4.166931
rno-mir-98	UGAGGUAGUAAGUUGUAUUGUU	8.935954	8.772569	9.422215	8.614765	10.03229	9.783298
rno-mir-99a	CAAGCUCGUUUCUAUGGGUCUG	4.222934	4.222878	4.602849	5.546551	4.4252	4.349742
rno-mir-99a	AACCCGUAGAUCCGAUCUUGUG	12.93709	12.93841	12.71771	12.76968	13.08857	13.15636
rno-mir-99b	CAAGCUCGUGUCUGUGGGUCCG	5.775084	5.024128	5.474018	6.412267	6.582199	6.420346
rno-mir-99b	CACCCGUAGAACCGACCUUGCG	11.98191	12.00174	12.30272	10.79012	11.9478	11.59325
rno-miR-9	UCUUUGGUUAUCUAGCUGUAUGA	3.959216	3.857642	3.895488	4.167013	4.581691	4.572299
v11_rno-miR-17	CAAAGTGCTTACAGTGCAGGTAG	10.01029	9.880625	10.59845	11.87156	10.64372	10.47303
v11_rno-miR-333	GTGGTGTGCTAGTTACTTTT	4.772404	4.741224	4.300131	6.215335	4.385792	6.539075

## Sheet: filtered_de_results_DCM
ID	miRBase accession	miRBase mature seq	miRNA_ID_LIST	Sequence	logFC	AveExpr	t	P.Value	adj.P.Val	B
rno-miR-21_st	MIMAT0000076	rno-mir-21-5p	rno-mir-21	UAGCUUAUCAGACUGAUGUUGA	2.238132708422091	10.758300833333333	14.390544179846655	1.6556283227745986e-6	6.655625857553886e-4	5.977621145625019
rno-miR-203_st	MIMAT0000876	rno-mir-203a-3p	rno-mir-203	GUGAAAUGUUUAGGACCACUAG	1.6222378287869699	7.026627166666667	9.735445585374093	2.3431202261355278e-5	0.004656427316159185	3.3231906860426488
rno-miR-200c_st	MIMAT0000873	rno-miR-200c-3p	rno-mir-200c	UAAUACUGCCGGGUAAUGAUGG	1.8534143618090368	10.283263666666667	9.173338441646537	3.47494575832775e-5	0.004656427316159185	2.91234154297908
rno-miR-466c_st	MIMAT0005279	rno-miR-466c-5p	rno-mir-466c	UGUGAUGUGUGCAUGUACAUG	1.1766779621898298	5.300777166666666	8.347735333812963	6.448280720808442e-5	0.004670866756571863	2.262033873406935
rno-miR-7a-star_st	MIMAT0000607	rno-miR-7a-1-3p	rno-miR-7a-star	ACAACAAAUCACAGUCUGCCAU	1.9559344867895474	7.0376270000000005	8.268008949668067	6.863487204054024e-5	0.004670866756571863	2.1960477958696707
rno-miR-34a_st	MIMAT0000815	rno-miR-34a-5p	rno-mir-34a	UGGCAGUGUCUUAGCUGGUUGU	2.4406085047498163	9.9266285	8.248169291041805	6.971442920256512e-5	0.004670866756571863	2.1795357859274205
rno-miR-322_st	MIMAT0001619	rno-miR-322-5p	rno-mir-322	CAGCAGCAAUUCAUGUUUUGGA	1.4413944421729195	11.342416666666667	7.629147145222245	1.1531408062241848e-4	0.006622322915744604	1.6452801404308346
rno-miR-7a_st	MIMAT0000606	rno-miR-7a-5p	rno-miR-7a	UGGAAGACUAGUGAUUUUGUUGU	2.5284522934518945	6.2863188333333335	7.1073380169777245	1.8095048591541626e-4	0.008909234793839147	1.1643765414575746
rno-miR-187_st	MIMAT0000864	rno-miR-187-3p	rno-mir-187	UCGUGUCUUGUGUUGCAGCCGG	1.5799889392181314	4.665705	6.871781614688111	2.236759188849865e-4	0.008909234793839147	0.9374347416798301
rno-miR-30c-2-star_st	MIMAT0005442	rno-miR-30c-2-3p	rno-miR-30c-2-star	CUGGGAGAAGGCUGUUUACUCU	-1.2409577826824378	8.914134333333333	-6.81335995115499	2.3595452982943388e-4	0.008909234793839147	0.8801596891931069
rno-miR-151-star_st	MIMAT0000614	rno-miR-151-3p	rno-mir-151	CUAGACUGAGGCUCCUUGAGG	-1.702690297834721	9.385240333333334	-6.683926676086936	2.6594730727878054e-4	0.008909234793839147	0.7518339574473192
rno-miR-186_st	MIMAT0000863	rno-miR-186-5p	rno-mir-186	CAAAGAAUUCUCCUUUUGGGCU	1.8258890356600324	5.219740833333333	6.376874761607452	3.5578424064906637e-4	0.01039610827775444	0.43930795445675486
rno-miR-384-5p_st	MIMAT0005309	rno-miR-384-5p	rno-mir-384	UGUAAACAAUUCCUAGGCAAUGU	1.229344983893795	4.944747166666667	6.358786103554689	3.620535221108511e-4	0.01039610827775444	0.42053303325904245
rno-miR-122_st	MIMAT0000827	rno-miR-122-5p	rno-mir-122	UGGAGUGUGACAAUGGUGUUUG	-4.711010278087672	11.298771333333333	-6.044373649514589	4.934264493506138e-4	0.013223828842596451	0.08751908170223643
rno-miR-17-3p_st	MIMAT0004710	rno-miR-17-1-3p	rno-miR-17-3p	ACUGCAGUGAAGGCACUUGUGG	1.5347634399274144	5.954962500000001	5.871355771268098	5.879787284715077e-4	0.01358299078304169	-0.10124867886280775
rno-miR-92b_st	MIMAT0005340	rno-miR-92b-3p	rno-mir-92b	UAUUGCACUCGUCCCGGCCUCC	1.459332955507108	5.600352666666667	5.775671948598	6.488548777947045e-4	0.01358299078304169	-0.2073686923025937
rno-miR-214_st	MIMAT0000885	rno-miR-214-3p	rno-mir-214	ACAGCAGGCACAGACAGGCAG	-1.1343083576040964	9.548737333333333	-5.737159092763578	6.753172211365749e-4	0.01358299078304169	-0.2504337550865019
rno-miR-532-5p_st	MIMAT0005322	rno-miR-532-5p	rno-mir-532	CAUGCCUUGAGUGUAGGACUGU	2.2159699708946885	6.213460166666667	5.69145402050474	7.082955812561623e-4	0.01358299078304169	-0.3018050208466674
rno-miR-194_st	MIMAT0000869	rno-miR-194-5p	rno-miR-194	UGUAACAGCAACUCCAUGUGGA	-1.3945751788738718	9.295187666666667	-5.598258287108267	7.812529436893175e-4	0.01414105318427743	-0.4074483662462782
rno-miR-326_st	MIMAT0000560	rno-miR-326-3p	rno-mir-326	CCUCUGGGCCCUUCCUCCAGU	1.1514034371634416	5.990128666666667	5.546087786616851	8.257263588686815e-4	0.01414105318427743	-0.4671146406797053
rno-miR-320_st	MIMAT0000903	rno-miR-320-3p	rno-mir-320	AAAAGCUGGGUUGAGAGGGCGA	-1.0505301100998725	10.870956666666666	-5.395727667063693	9.704906050088035e-4	0.01414105318427743	-0.6412210219258148
rno-miR-26b-star_st	MIMAT0004714	rno-miR-26b-3p	rno-mir-26b	CCUGUUCUCCAUUACUUGGCUC	1.125182512554666	5.3460255	5.365410399262364	0.0010029812509608164	0.01414105318427743	-0.6767149588496029
rno-miR-221_st	MIMAT0000890	rno-miR-221-3p	rno-mir-221	AGCUACAUUGUCUGCUGGGUUUC	1.1429711733377772	10.962041666666666	5.34984982497824	0.0010201257272239937	0.01414105318427743	-0.694983500174831
rno-miR-513_st	MIMAT0017878	rno-miR-3585-5p	rno-mir-513	UUCACAAGAAGGUGUCUUUCAU	1.525471223206484	4.714455	5.27554140162981	0.0011066197185407944	0.014525814187806478	-0.782702605757291
rno-miR-101b_st	MIMAT0000615	rno-miR-101b-3p	rno-mir-101b	UACAGUACUGUGAUAGCUGAA	2.241943410485848	6.2011598333333335	5.0271365477091905	0.0014605327790014123	0.01582656460897788	-1.0817464810441813
rno-miR-188_st	MIMAT0005301	rno-miR-188-5p	rno-mir-188	CAUCCCUUGCAUGGUGGAGGG	1.1878992853406354	4.796490333333334	4.952087555178588	0.0015909226853526952	0.01582656460897788	-1.1738724087928434
rno-miR-494_st	MIMAT0003193	rno-miR-494-3p	rno-mir-494	UGAAACAUACACGGGAAACCU	1.7551997096631	6.183113666666667	4.945710663977435	0.0016025827444674646	0.01582656460897788	-1.1817386358739732
rno-miR-148b-3p_st	MIMAT0000579	rno-miR-148b-3p	rno-mir-148b	UCAGUGCAUCACAGAACUUUGU	1.1990620508561527	8.343495166666667	4.91330273730831	0.0016633213973532438	0.01582656460897788	-1.2218084493004824
rno-miR-204_st	MIMAT0000877	rno-miR-204-5p	rno-mir-204	UUCCCUUUGUCAUCCUAUGCCU	1.3748051752698887	5.1435933333333335	4.826107721579589	0.0018397738939457905	0.01680884330377745	-1.3303909817914974
rno-miR-201_st	MIMAT0012846	rno-miR-201-5p	rno-mir-201	ACUCAGUAAGGCAUUGUUCUU	1.06586765954573	4.8883155	4.700023473857836	0.00213263805570483	0.01905156663096315	-1.4894013311973051
rno-miR-26b_st	MIMAT0000797	rno-miR-26b-5p	rno-mir-26b	UUCAAGUAAUUCAGGAUAGGU	1.0526570309977892	10.079876166666667	4.527401022154852	0.0026204262425997315	0.022413007436704085	-1.7109496207740023
rno-miR-192_st	MIMAT0000867	rno-miR-192-5p	rno-mir-192	CUGACCUAUGAAUUGACAGCC	-1.783000921816881	8.191037666666666	-4.446664073863139	0.002889764169237839	0.0242017749173669	-1.8160961283847765
rno-miR-10a-3p_st	MIMAT0004709	rno-miR-10a-3p	rno-mir-10a	CAAAUUCGUAUCUAGGGGAAUA	1.2000161197880024	5.2462425	4.402003137394939	0.003051733357586545	0.02503666958673043	-1.8746767412121423
rno-miR-598-3p_st	MIMAT0005325	rno-miR-598-3p	rno-mir-598	UACGUCAUCGUCGUCAUCGUUA	1.1061091642777612	4.634142	4.315151274667085	0.0033960478813793867	0.026254062467586797	-1.989446313057341
rno-miR-872_st	MIMAT0005282	rno-miR-872-5p	rno-mir-872	AAGGUUACUUGUUAGUUCAGG	1.3016663244021371	6.295906666666666	4.291065648186477	0.0034989316524664943	0.026539066496066615	-2.02147185298292
rno-miR-181c_st	MIMAT0000857	rno-miR-181c-5p	rno-mir-181c	AACAUUCAACCUGUCGGUGAGU	1.1500839335348134	7.322999666666666	4.1735995473785215	0.004052193656146648	0.028578628943350046	-2.1788846821457932
rno-miR-350_st	MIMAT0000604	rno-miR-350	rno-mir-350	UUCACAAAGCCCAUACACUUUCAC	1.5873195284779262	7.988484333333333	4.114775545677134	0.0043647042058633356	0.028781812488379282	-2.2584708921930314
rno-miR-335_st	MIMAT0000575	rno-miR-335	rno-miR-335	UCAAGAGCAAUAACGAAAAAUGU	1.156476177439525	5.3504955	4.113902327095414	0.004369537527593838	0.028781812488379282	-2.259656100223318
rno-miR-212_st	MIMAT0000883	rno-miR-212-3p	rno-mir-212	UAACAGUCUCCAGUCACGGCCA	1.1431582310155024	4.993132666666667	4.034726473922301	0.004833082185448807	0.029437864220460914	-2.3675772791088194
rno-miR-363_st	MIMAT0003210	rno-miR-363-3p	rno-mir-363	AAUUGCACGGUAUCCAUCUGUA	1.1093038963888784	5.157101666666667	3.916415376117049	0.0056288509654667555	0.03169204042843891	-2.530506976826814
rno-miR-223_st	MIMAT0000892	rno-miR-223-3p	rno-mir-223	UGUCAGUUUGUCAAAUACCCC	1.3453923488005648	6.6851795	3.7752009944276783	0.00677053854455319	0.03462593448690877	-2.7275262591170497
rno-miR-20b-5p_st	MIMAT0003211	rno-miR-20b-5p	rno-mir-20b	CAAAGUGCUCAUAGUGCAGGU	1.0893996129279442	5.471765833333333	3.740695079826064	0.007086266998992944	0.03560849166993955	-2.776078890447069
rno-miR-29c-star_st	MIMAT0003154	rno-miR-29c-5p	rno-mir-29c	UGACCGAUUUCUCCUGGUGUUC	1.2095697526826497	6.131183833333333	3.7099570121376595	0.007380997059157573	0.03663161503433759	-2.8194627187558847
rno-miR-10b_st	MIMAT0000783	rno-miR-10b-5p	rno-mir-10b	CCCUGUAGAACCGAAUUUGUGU	1.317917194632873	5.766503	3.6407940448313356	0.008093894032524331	0.037997869523832155	-2.917529770317678
rno-miR-99b-star_st	MIMAT0004725	rno-miR-99b-3p	rno-mir-99b	CAAGCUCGUGUCUGUGGGUCCG	1.0112246054754905	5.9480070000000005	3.6281967090991687	0.00823159051483623	0.03803562513751913	-2.935457787548107
rno-miR-9-star_st	MIMAT0004708	rno-miR-9a-3p	rno-miR-9-star	AUAAAGCUAGAUAACCGAAAGU	1.302715910152826	5.743843833333333	3.543631622053743	0.009224119889660905	0.04074830984223829	-3.0563216820178605
rno-miR-200b_st	MIMAT0000875	rno-miR-200b-3p	rno-mir-200b	UAAUACUGCCUGGUAAUGAUGAC	-1.018076456322368	6.9893893333333335	-3.4641476338992168	0.010275549286195305	0.04441689046290874	-3.1707153759621827

## Sheet: GSE44179_DEMIs_miRDBTargetscan
miRNA	MIMATid	Gene	EntrezID	RefseqID	miRDB	Targetscan	SUM		miRWalk 2.0, predicted target module>MicroRNA-gene Targets, miRDB AND TargetScan, Comparative platform of miRNA binding site predictions within 3'-UTR region resulting from different algorithms
rno-miR-122-5p	MIMAT0000827	Ctdspl	301056	NM_001106865	1	1	2			Minimum seed length=7 and/or p-value=0.05
rno-miR-122-5p	MIMAT0000827	Epo	24335	NM_017001	1	1	2		Input identifier: DE MiRNAs found from GEO/Rstudio code.
rno-miR-122-5p	MIMAT0000827	Rgsl2h	364021	NM_198790	1	1	2
rno-miR-122-5p	MIMAT0000827	Prex2	312912	NM_001107899	1	1	2
rno-miR-122-5p	MIMAT0000827	Serp1	80881	NM_030835	1	1	2
rno-miR-122-5p	MIMAT0000827	Ankrd13c	685374	NM_001191570	1	1	2
rno-miR-122-5p	MIMAT0000827	Ehd4	192204	NM_139324	1	1	2
rno-miR-122-5p	MIMAT0000827	Aldh18a1	361755	NM_001108524	1	1	2
rno-miR-122-5p	MIMAT0000827	Strada	303605	NM_182820	1	1	2
rno-miR-122-5p	MIMAT0000827	Ngfr	24596	NM_012610	1	1	2
rno-miR-122-5p	MIMAT0000827	Sfxn1	364678	NM_001012213	1	1	2
rno-miR-122-5p	MIMAT0000827	Bai2	313058	NM_001107914	1	1	2
rno-miR-122-5p	MIMAT0000827	Pde7a	81744	NM_031080	1	1	2
rno-miR-122-5p	MIMAT0000827	LOC685909	685909	NM_001106019	1	1	2
rno-miR-122-5p	MIMAT0000827	Cenpf	257649	NM_001100827	1	1	2
rno-miR-122-5p	MIMAT0000827	Casc4	362204	XM_001076981	1	1	2
rno-miR-122-5p	MIMAT0000827	Astn1	304900	NM_001170603	1	1	2
rno-miR-122-5p	MIMAT0000827	Cxcl12	24772	NM_022177	1	1	2
rno-miR-122-5p	MIMAT0000827	Samd5	365038	NM_001108901	1	1	2
rno-miR-122-5p	MIMAT0000827	Cdc42ep3	313838	NM_001048044	1	1	2
rno-miR-122-5p	MIMAT0000827	Pggt1b	81746	NM_031082	1	1	2
rno-miR-122-5p	MIMAT0000827	LOC100362601	100362601	XM_002725736	1	1	2
rno-miR-122-5p	MIMAT0000827	Pxmp4	282634	NM_172223	1	1	2
rno-miR-122-5p	MIMAT0000827	Casc4	362204	XM_001077018	1	1	2
rno-miR-122-5p	MIMAT0000827	Lrp10	305880	NM_001037777	1	1	2
rno-miR-122-5p	MIMAT0000827	Gnas	24896	NM_001159656	1	1	2
rno-miR-122-5p	MIMAT0000827	Lipt2	365314	NM_001108917	1	1	2
rno-miR-122-5p	MIMAT0000827	Gtf3c2	313914	NM_001025120	1	1	2
rno-miR-122-5p	MIMAT0000827	Ocln	83497	NM_031329	1	1	2
rno-miR-122-5p	MIMAT0000827	LOC100363065	100363065	XM_002724835	1	1	2
rno-miR-122-5p	MIMAT0000827	Shroom1	287285	XM_001073965	1	1	2
rno-miR-122-5p	MIMAT0000827	RGD1563510	362240	XM_002726257	1	1	2
rno-miR-122-5p	MIMAT0000827	Sh2d4a	306376	NM_001012048	1	1	2
rno-miR-122-5p	MIMAT0000827	Ccng1	25405	NM_012923	1	1	2
rno-miR-122-5p	MIMAT0000827	Tbc1d10b	365372	NM_001108921	1	1	2
rno-miR-122-5p	MIMAT0000827	Best3	314847	NM_001191783	1	1	2
rno-miR-122-5p	MIMAT0000827	Abcg1	85264	NM_053502	1	1	2
rno-miR-122-5p	MIMAT0000827	Shroom1	287285	XM_213289	1	1	2
rno-miR-122-5p	MIMAT0000827	RGD1563510	362240	XM_342547	1	1	2
rno-miR-122-5p	MIMAT0000827	Nfat5	307820	NM_001107425	1	1	2
rno-miR-122-5p	MIMAT0000827	Slc7a1	25648	NM_013111	1	1	2
rno-miR-122-5p	MIMAT0000827	Agpat1	406165	NM_212458	1	1	2
rno-miR-122-5p	MIMAT0000827	Klhl31	315833	NM_001108170	1	1	2
rno-miR-122-5p	MIMAT0000827	Clic5	94272	NM_053603	1	1	2
rno-miR-122-5p	MIMAT0000827	Mixl1	289311	NM_001105979	1	1	2
rno-miR-122-5p	MIMAT0000827	Ror1	362550	NM_001108671	1	1	2
rno-miR-122-5p	MIMAT0000827	Lama2	309368	XM_001062273	1	1	2
rno-miR-122-5p	MIMAT0000827	Npepps	50558	NM_080395	1	1	2
rno-miR-122-5p	MIMAT0000827	Clic1	406864	NM_001002807	1	1	2
rno-miR-122-5p	MIMAT0000827	Myo6	315840	XM_001061392	1	1	2
rno-miR-122-5p	MIMAT0000827	Sbk1	113907	NM_147135	1	1	2
rno-miR-122-5p	MIMAT0000827	Gnpda2	289608	NM_001106005	1	1	2
rno-miR-122-5p	MIMAT0000827	RGD1311756	362769	NM_001173557	1	1	2
rno-miR-122-5p	MIMAT0000827	Lama2	309368	XM_219866	1	1	2
rno-miR-122-5p	MIMAT0000827	Apln	58812	NM_031612	1	1	2
rno-miR-122-5p	MIMAT0000827	Atp6v0e2	436582	NM_001002253	1	1	2
rno-miR-122-5p	MIMAT0000827	Myo6	315840	XM_236444	1	1	2
rno-miR-122-5p	MIMAT0000827	Hnrnpu	117280	NM_057139	1	1	2
rno-miR-122-5p	MIMAT0000827	Tectb	292124	NM_001106200	1	1	2
rno-miR-122-5p	MIMAT0000827	Cd320	362851	NM_001014201	1	1	2
rno-miR-122-5p	MIMAT0000827	Eif5a2	310261	NM_001100697	1	1	2
rno-miR-122-5p	MIMAT0000827	Stx6	60562	NM_031665	1	1	2
rno-miR-122-5p	MIMAT0000827	Nrcam	497815	NM_013150	1	1	2
rno-miR-122-5p	MIMAT0000827	Zic4	315882	NM_001108176	1	1	2
rno-miR-122-5p	MIMAT0000827	Ackr2	140473	NM_078621	1	1	2
rno-miR-122-5p	MIMAT0000827	Cpeb1	293056	NM_001106276	1	1	2
rno-miR-122-5p	MIMAT0000827	Slc52a2	362942	NM_001109670	1	1	2
rno-miR-122-5p	MIMAT0000827	Otud7b	310677	NM_001107697	1	1	2
rno-miR-122-5p	MIMAT0000827	Bcat2	64203	NM_022400	1	1	2
rno-miR-122-5p	MIMAT0000827	Cer1	500485	NM_001115031	1	1	2
rno-miR-122-5p	MIMAT0000827	Kdsr	360833	NM_001108342	1	1	2
rno-miR-122-5p	MIMAT0000827	Rtn3	140945	NM_080909	1	1	2
rno-miR-122-5p	MIMAT0000827	Phf19	296653	NM_001106570	1	1	2
rno-miR-122-5p	MIMAT0000827	Slc41a1	363985	NM_001108855	1	1	2
rno-miR-122-5p	MIMAT0000827	RGD1311267	311429	NM_001039024	1	1	2
rno-miR-122-5p	MIMAT0000827	P4ha1	64475	NM_172062	1	1	2
rno-miR-122-5p	MIMAT0000827	Brpf1	679713	NM_001191572	1	1	2
rno-miR-122-5p	MIMAT0000827	Icmt	170818	NM_133310	1	1	2
rno-miR-122-5p	MIMAT0000827	Iqgap1	361598	NM_001108489	1	1	2
rno-miR-151-3p	MIMAT0000614	Rnf138	94196	NM_053588	1	1	2
rno-miR-151-3p	MIMAT0000614	Pigz	689116	NM_001109525	1	1	2
rno-miR-151-3p	MIMAT0000614	Desi2	289277	NM_001013873	1	1	2
rno-miR-151-3p	MIMAT0000614	Tgif1	316742	NM_001015020	1	1	2
rno-miR-151-3p	MIMAT0000614	Kcnj5	29713	NM_017297	1	1	2
rno-miR-151-3p	MIMAT0000614	Depdc5	305464	NM_001107229	1	1	2
rno-miR-151-3p	MIMAT0000614	Kctd2	498024	XM_573223	1	1	2
rno-miR-151-3p	MIMAT0000614	Clasp2	114514	NM_053722	1	1	2
rno-miR-151-3p	MIMAT0000614	Ppic	291463	NM_001004215	1	1	2
rno-miR-151-3p	MIMAT0000614	Dcakd	360639	NM_001007724	1	1	2
rno-miR-151-3p	MIMAT0000614	Slc16a7	29735	NM_017302	1	1	2
rno-miR-151-3p	MIMAT0000614	Cln5	306128	NM_001191689	1	1	2
rno-miR-151-3p	MIMAT0000614	RGD1562726	498060	NM_001109052	1	1	2
rno-miR-151-3p	MIMAT0000614	Strn3	114520	NM_001029897	1	1	2
rno-miR-151-3p	MIMAT0000614	Eif3a	292148	NM_001047087	1	1	2
rno-miR-151-3p	MIMAT0000614	Ythdf3	361920	NM_001108546	1	1	2
rno-miR-151-3p	MIMAT0000614	Crk	54245	NM_019302	1	1	2
rno-miR-151-3p	MIMAT0000614	Tmem185a	309357	NM_001135712	1	1	2
rno-miR-151-3p	MIMAT0000614	Zrsr1	498425	NM_001017504	1	1	2
rno-miR-151-3p	MIMAT0000614	Six1	114634	NM_053759	1	1	2
rno-miR-151-3p	MIMAT0000614	Dennd2c	295333	NM_001191569	1	1	2
rno-miR-151-3p	MIMAT0000614	Api5	362170	NM_001127379	1	1	2
rno-miR-151-3p	MIMAT0000614	Ralgapa1	56785	NM_020083	1	1	2
rno-miR-151-3p	MIMAT0000614	Manba	310864	NM_001031655	1	1	2
rno-miR-151-3p	MIMAT0000614	Psme4	498433	NM_001025140	1	1	2
rno-miR-151-3p	MIMAT0000614	Rcan2	140666	NM_175578	1	1	2
rno-miR-151-3p	MIMAT0000614	Upp2	295620	NM_001106481	1	1	2
rno-miR-151-3p	MIMAT0000614	Cwf19l2	362804	NM_001135003	1	1	2
rno-miR-151-3p	MIMAT0000614	Fdx1	29189	NM_017126	1	1	2
rno-miR-151-3p	MIMAT0000614	Eltd1	64124	NM_022294	1	1	2
rno-miR-151-3p	MIMAT0000614	RGD1564345	499993	NM_001077681	1	1	2
rno-miR-151-3p	MIMAT0000614	Igsf6	171064	NM_133542	1	1	2
rno-miR-151-3p	MIMAT0000614	Nek9	299204	NM_001106747	1	1	2
rno-miR-151-3p	MIMAT0000614	Ppcdc	363069	NM_001108763	1	1	2
rno-miR-151-3p	MIMAT0000614	Faah	29347	NM_024132	1	1	2
rno-miR-151-3p	MIMAT0000614	Ccdc80	64387	NM_022543	1	1	2
rno-miR-151-3p	MIMAT0000614	Tc2n	500707	NM_001025152	1	1	2
rno-miR-151-3p	MIMAT0000614	Pkn2	207122	NM_001105755	1	1	2
rno-miR-151-3p	MIMAT0000614	Smarcad1	312398	NM_001107864	1	1	2
rno-miR-151-3p	MIMAT0000614	Clk1	301434	NM_001106913	1	1	2
rno-miR-151-3p	MIMAT0000614	Dhx57	366532	NM_001191907	1	1	2
rno-miR-151-3p	MIMAT0000614	Tfpi	29436	NM_017200	1	1	2
rno-miR-151-3p	MIMAT0000614	Kcnmb4	66016	NM_023960	1	1	2
rno-miR-151-3p	MIMAT0000614	Zfp317	500950	NM_001134634	1	1	2
rno-miR-151-3p	MIMAT0000614	Fam5c	286901	NM_173121	1	1	2
rno-miR-151-3p	MIMAT0000614	Foxj3	313554	NM_001107971	1	1	2
rno-miR-151-3p	MIMAT0000614	Appbp2	303396	NM_001100969	1	1	2
rno-miR-151-3p	MIMAT0000614	Ap1s3	367304	NM_001172150	1	1	2
rno-miR-151-3p	MIMAT0000614	Slc10a2	29500	NM_017222	1	1	2
rno-miR-151-3p	MIMAT0000614	Pfn2	81531	NM_030873	1	1	2
rno-miR-151-3p	MIMAT0000614	Pdzd3	500986	NM_001191996	1	1	2
rno-miR-151-3p	MIMAT0000614	Krt20	286912	NM_173128	1	1	2
rno-miR-151-3p	MIMAT0000614	Zfpm2	314930	NM_001130501	1	1	2
rno-miR-151-3p	MIMAT0000614	Pitpna	29525	NM_017231	1	1	2
rno-miR-151-3p	MIMAT0000614	Nbr1	303554	NM_001024765	1	1	2
rno-miR-151-3p	MIMAT0000614	Zfx	367832	NM_001109017	1	1	2
rno-miR-151-3p	MIMAT0000614	Ugcg	83626	NM_031795	1	1	2
rno-miR-151-3p	MIMAT0000614	Fam104a	619573	NM_001034958	1	1	2
rno-miR-151-3p	MIMAT0000614	Poglut1	288091	NM_001100652	1	1	2
rno-miR-151-3p	MIMAT0000614	Panx3	315567	NM_199398	1	1	2
rno-miR-151-3p	MIMAT0000614	Hif1a	29560	NM_024359	1	1	2
rno-miR-151-3p	MIMAT0000614	Urb1	304104	NM_001191661	1	1	2
rno-miR-151-3p	MIMAT0000614	Nrcam	497815	NM_013150	1	1	2
rno-miR-151-3p	MIMAT0000614	Twist1	85489	NM_053530	1	1	2
rno-miR-151-3p	MIMAT0000614	LOC678772	678772	XM_001053100	1	1	2
rno-miR-151-3p	MIMAT0000614	Wsb2	288692	NM_001007616	1	1	2
rno-miR-151-3p	MIMAT0000614	RGD1309079	315891	NM_001134472	1	1	2
rno-miR-151-3p	MIMAT0000614	Atp2a2	29693	NM_001110823	1	1	2
rno-miR-151-3p	MIMAT0000614	Pkp1	304822	NM_001107181	1	1	2
rno-miR-151-3p	MIMAT0000614	Kctd2	498024	XM_001081684	1	1	2
rno-miR-17-1-3p	MIMAT0004710	Stx16	362283	NM_001108610	1	1	2
rno-miR-17-1-3p	MIMAT0004710	Arhgef7	114559	NM_001113521	1	1	2
rno-miR-17-1-3p	MIMAT0004710	Cpeb3	309510	XM_001080170	1	1	2
rno-miR-17-1-3p	MIMAT0004710	Slc35b2	501103	NM_001037215	1	1	2
rno-miR-17-1-3p	MIMAT0004710	Mmaa	291939	NM_001106174	1	1	2
rno-miR-17-1-3p	MIMAT0004710	Inpp5a	365382	NM_001108923	1	1	2
rno-miR-17-1-3p	MIMAT0004710	Ppp1r3b	192280	NM_138912	1	1	2
rno-miR-17-1-3p	MIMAT0004710	Fibcd1	311861	NM_001107829	1	1	2
rno-miR-17-1-3p	MIMAT0004710	Srsf1	689890	NM_001109552	1	1	2
rno-miR-17-1-3p	MIMAT0004710	Itsn1	29491	NM_019227	1	1	2
rno-miR-17-1-3p	MIMAT0004710	Adamts15	300474	NM_001106810	1	1	2
rno-miR-17-1-3p	MIMAT0004710	Vps4b	360834	NM_001025716	1	1	2
rno-miR-17-1-3p	MIMAT0004710	Kcnd3	65195	NM_031739	1	1	2
rno-miR-17-1-3p	MIMAT0004710	Filip1l	304020	XM_001056823	1	1	2
rno-miR-17-1-3p	MIMAT0004710	Syt15	306285	NM_181632	1	1	2
rno-miR-17-1-3p	MIMAT0004710	Tceal8	367909	NM_001014275	1	1	2
rno-miR-17-1-3p	MIMAT0004710	Shroom1	287285	XM_001073965	1	1	2
rno-miR-17-1-3p	MIMAT0004710	Znrf2	362367	NM_001108628	1	1	2
rno-miR-17-1-3p	MIMAT0004710	Arhgef7	114559	NM_001113522	1	1	2
rno-miR-17-1-3p	MIMAT0004710	Cpeb3	309510	XM_220043	1	1	2
rno-miR-17-1-3p	MIMAT0004710	Lrrc14b	502225	NM_001109333	1	1	2
rno-miR-17-1-3p	MIMAT0004710	Aldh1a1	24188	NM_022407	1	1	2
rno-miR-17-1-3p	MIMAT0004710	Pgrmc1	291948	NM_021766	1	1	2
rno-miR-17-1-3p	MIMAT0004710	Atg5	365601	NM_001014250	1	1	2
rno-miR-17-1-3p	MIMAT0004710	Gmpr2	192357	NM_001013036	1	1	2
rno-miR-17-1-3p	MIMAT0004710	Kbtbd2	312372	NM_001107861	1	1	2
rno-miR-17-1-3p	MIMAT0004710	Sumo2	690244	NM_133594	1	1	2
rno-miR-17-1-3p	MIMAT0004710	Adam7	29641	NM_020301	1	1	2
rno-miR-17-1-3p	MIMAT0004710	Ankrd44	301415	NM_001191807	1	1	2
rno-miR-17-1-3p	MIMAT0004710	Nipsnap1	360971	NM_001100730	1	1	2
rno-miR-17-1-3p	MIMAT0004710	Apaf1	78963	NM_023979	1	1	2
rno-miR-17-1-3p	MIMAT0004710	Filip1l	304020	XM_221535	1	1	2
rno-miR-17-1-3p	MIMAT0004710	Susd3	306810	NM_001107341	1	1	2
rno-miR-17-1-3p	MIMAT0004710	Btaf1	368042	NM_001191917	1	1	2
rno-miR-17-1-3p	MIMAT0004710	Shroom1	287285	XM_213289	1	1	2
rno-miR-17-1-3p	MIMAT0004710	Cwf19l2	362804	NM_001135003	1	1	2
rno-miR-17-1-3p	MIMAT0004710	Ccnc	114839	NM_001100472	1	1	2
rno-miR-17-1-3p	MIMAT0004710	Trappc10	309678	NM_001173528	1	1	2
rno-miR-17-1-3p	MIMAT0004710	Rbpj	679028	NM_001106631	1	1	2
rno-miR-17-1-3p	MIMAT0004710	Ppp2ca	24672	NM_017039	1	1	2
rno-miR-17-1-3p	MIMAT0004710	R3hcc1l	293953	XM_001055620	1	1	2
rno-miR-17-1-3p	MIMAT0004710	Zfr	365703	XM_001056210	1	1	2
rno-miR-17-1-3p	MIMAT0004710	Scaf8	245926	NM_139094	1	1	2
rno-miR-17-1-3p	MIMAT0004710	Cbll1	314028	NM_001108018	1	1	2
rno-miR-17-1-3p	MIMAT0004710	Sertm1	690333	NM_001109580	1	1	2
rno-miR-17-1-3p	MIMAT0004710	Gabra1	29705	NM_183326	1	1	2
rno-miR-17-1-3p	MIMAT0004710	RGD1561661	302536	NM_001106954	1	1	2
rno-miR-17-1-3p	MIMAT0004710	Kpna3	361055	NM_001014792	1	1	2
rno-miR-17-1-3p	MIMAT0004710	Epha5	79208	NM_001169137	1	1	2
rno-miR-17-1-3p	MIMAT0004710	Rasal2	304893	NM_001107188	1	1	2
rno-miR-17-1-3p	MIMAT0004710	Bloc1s5	306868	NM_001107347	1	1	2
rno-miR-17-1-3p	MIMAT0004710	Coa3	498000	NM_001109047	1	1	2
rno-miR-17-1-3p	MIMAT0004710	Gas2l2	287570	NM_001105823	1	1	2
rno-miR-17-1-3p	MIMAT0004710	Phf3	363210	NM_001108791	1	1	2
rno-miR-17-1-3p	MIMAT0004710	Ebf1	116543	NM_053820	1	1	2
rno-miR-17-1-3p	MIMAT0004710	Zfhx4	310250	NM_001191702	1	1	2
rno-miR-17-1-3p	MIMAT0004710	LOC683722	683722	NM_001101008	1	1	2
rno-miR-17-1-3p	MIMAT0004710	Rb1	24708	NM_017045	1	1	2
rno-miR-17-1-3p	MIMAT0004710	Ankrd50	294988	NM_001191606	1	1	2
rno-miR-17-1-3p	MIMAT0004710	Tspyl2	302612	NM_001191618	1	1	2
rno-miR-17-1-3p	MIMAT0004710	Selt	365802	NM_001014253	1	1	2
rno-miR-17-1-3p	MIMAT0004710	Sipa1l1	246212	NM_139330	1	1	2
rno-miR-17-1-3p	MIMAT0004710	Arid4a	314205	NM_001108029	1	1	2
rno-miR-17-1-3p	MIMAT0004710	Prr24	100192314	NM_001136272	1	1	2
rno-miR-17-1-3p	MIMAT0004710	Fasn	50671	NM_017332	1	1	2
rno-miR-17-1-3p	MIMAT0004710	Slc25a30	361074	NM_001013187	1	1	2
rno-miR-17-1-3p	MIMAT0004710	Ap2a2	81637	NM_031008	1	1	2
rno-miR-17-1-3p	MIMAT0004710	Guf1	305317	NM_001107215	1	1	2
rno-miR-17-1-3p	MIMAT0004710	Tshz1	307217	XM_001060440	1	1	2
rno-miR-17-1-3p	MIMAT0004710	LOC498122	498122	NM_001109058	1	1	2
rno-miR-17-1-3p	MIMAT0004710	Ddx5	287765	NM_001007613	1	1	2
rno-miR-17-1-3p	MIMAT0004710	Col4a5	363457	XM_001055156	1	1	2
rno-miR-17-1-3p	MIMAT0004710	Csde1	117180	NM_054006	1	1	2
rno-miR-17-1-3p	MIMAT0004710	Usp13	310306	NM_001107665	1	1	2
rno-miR-17-1-3p	MIMAT0004710	LOC685179	685179	XM_001055673	1	1	2
rno-miR-17-1-3p	MIMAT0004710	Slc9a3	24784	NM_012654	1	1	2
rno-miR-17-1-3p	MIMAT0004710	Kif3b	296284	NM_001106529	1	1	2
rno-miR-17-1-3p	MIMAT0004710	Bcorl1	302810	NM_001191587	1	1	2
rno-miR-17-1-3p	MIMAT0004710	Hipk1	365895	NM_001100986	1	1	2
rno-miR-17-1-3p	MIMAT0004710	Uhmk1	246332	NM_017293	1	1	2
rno-miR-17-1-3p	MIMAT0004710	Cdk17	314743	NM_001108082	1	1	2
rno-miR-17-1-3p	MIMAT0004710	Ift140	100362124	XM_002727728	1	1	2
rno-miR-17-1-3p	MIMAT0004710	Azin1	58961	NM_022585	1	1	2
rno-miR-17-1-3p	MIMAT0004710	Atp5sl	361520	NM_001009705	1	1	2
rno-miR-17-1-3p	MIMAT0004710	Dync1li2	81655	NM_031026	1	1	2
rno-miR-17-1-3p	MIMAT0004710	Sorcs2	305438	NM_001107225	1	1	2
rno-miR-17-1-3p	MIMAT0004710	Tshz1	307217	XM_225688	1	1	2
rno-miR-17-1-3p	MIMAT0004710	Vash2	498309	NM_001109082	1	1	2
rno-miR-17-1-3p	MIMAT0004710	Rab35	288700	NM_001013046	1	1	2
rno-miR-17-1-3p	MIMAT0004710	Col4a5	363457	XM_343778	1	1	2
rno-miR-17-1-3p	MIMAT0004710	Txnip	117514	NM_001008767	1	1	2
rno-miR-17-1-3p	MIMAT0004710	Ccdc39	310315	NM_001107667	1	1	2
rno-miR-17-1-3p	MIMAT0004710	LOC685179	685179	XM_001055738	1	1	2
rno-miR-17-1-3p	MIMAT0004710	Tacr2	25007	NM_080768	1	1	2
rno-miR-17-1-3p	MIMAT0004710	Mkrn2	297525	NM_001008314	1	1	2
rno-miR-17-1-3p	MIMAT0004710	Kitlg	60427	NM_021843	1	1	2
rno-miR-17-1-3p	MIMAT0004710	Maml1	303101	NM_001106997	1	1	2
rno-miR-17-1-3p	MIMAT0004710	Cdc26	366381	NM_001013240	1	1	2
rno-miR-17-1-3p	MIMAT0004710	Zfp394	252860	NM_145724	1	1	2
rno-miR-17-1-3p	MIMAT0004710	Chordc1	315447	NM_001108128	1	1	2
rno-miR-17-1-3p	MIMAT0004710	LOC100362710	100362710	XM_002728648	1	1	2
rno-miR-17-1-3p	MIMAT0004710	Gtf2h1	361580	NM_001108485	1	1	2
rno-miR-17-1-3p	MIMAT0004710	Rab3b	81755	NM_031091	1	1	2
rno-miR-17-1-3p	MIMAT0004710	Mtmr3	305482	NM_001012038	1	1	2
rno-miR-17-1-3p	MIMAT0004710	Zfp532	307362	NM_001107382	1	1	2
rno-miR-17-1-3p	MIMAT0004710	Grb10	498416	NM_001109093	1	1	2
rno-miR-17-1-3p	MIMAT0004710	Rgl1	289080	NM_001105957	1	1	2
rno-miR-17-1-3p	MIMAT0004710	Piwil1	363912	NM_001108853	1	1	2
rno-miR-17-1-3p	MIMAT0004710	Arhgef5	140898	XM_001073085	1	1	2
rno-miR-17-1-3p	MIMAT0004710	Golim4	310526	NM_001191567	1	1	2
rno-miR-17-1-3p	MIMAT0004710	LOC685179	685179	XM_001055795	1	1	2
rno-miR-17-1-3p	MIMAT0004710	Chrna5	25102	NM_017078	1	1	2
rno-miR-17-1-3p	MIMAT0004710	Ddx58	297989	NM_001106645	1	1	2
rno-miR-17-1-3p	MIMAT0004710	Kitlg	60427	NM_021844	1	1	2
rno-miR-17-1-3p	MIMAT0004710	Usp32	303394	NM_001107032	1	1	2
rno-miR-17-1-3p	MIMAT0004710	Slc5a9	366441	NM_001108974	1	1	2
rno-miR-17-1-3p	MIMAT0004710	Dock9	259237	NM_001105759	1	1	2
rno-miR-17-1-3p	MIMAT0004710	Tmem237	316412	NM_001108220	1	1	2
rno-miR-17-1-3p	MIMAT0004710	LOC100363253	100363253	XM_002728891	1	1	2
rno-miR-17-1-3p	MIMAT0004710	Abhd17c	361601	NM_001100736	1	1	2
rno-miR-17-1-3p	MIMAT0004710	Rab11a	81830	NM_031152	1	1	2
rno-miR-17-1-3p	MIMAT0004710	Ahsa2	305577	NM_001107241	1	1	2
rno-miR-17-1-3p	MIMAT0004710	RGD1309362	307415	NM_001024884	1	1	2
rno-miR-17-1-3p	MIMAT0004710	Lrriq3	499732	NM_001024307	1	1	2
rno-miR-17-1-3p	MIMAT0004710	Plxna2	289392	NM_001105988	1	1	2
rno-miR-17-1-3p	MIMAT0004710	Tmem132c	363915	XM_002724836	1	1	2
rno-miR-17-1-3p	MIMAT0004710	Arhgef5	140898	XM_342676	1	1	2
rno-miR-17-1-3p	MIMAT0004710	Tram1l1	310846	NM_001107724	1	1	2
rno-miR-17-1-3p	MIMAT0004710	LOC685179	685179	XM_002729767	1	1	2
rno-miR-17-1-3p	MIMAT0004710	Cast	25403	NM_001033715	1	1	2
rno-miR-17-1-3p	MIMAT0004710	Ncbp1	298075	NM_001014785	1	1	2
rno-miR-17-1-3p	MIMAT0004710	Eltd1	64124	NM_022294	1	1	2
rno-miR-17-1-3p	MIMAT0004710	Tbx4	303399	NM_001107034	1	1	2
rno-miR-17-1-3p	MIMAT0004710	Atp6v1e2	366545	NM_001108979	1	1	2
rno-miR-17-1-3p	MIMAT0004710	Snx27	260323	NM_001110151	1	1	2
rno-miR-17-1-3p	MIMAT0004710	Brwd3	317213	XM_001054667	1	1	2
rno-miR-17-1-3p	MIMAT0004710	Fkbp5	361810	NM_001012174	1	1	2
rno-miR-17-1-3p	MIMAT0004710	Dclk1	83825	NM_053343	1	1	2
rno-miR-17-1-3p	MIMAT0004710	Zfhx2	305888	NM_001098803	1	1	2
rno-miR-17-1-3p	MIMAT0004710	Fa2h	307855	NM_001135583	1	1	2
rno-miR-17-1-3p	MIMAT0004710	Tes	500040	NM_001039344	1	1	2
rno-miR-17-1-3p	MIMAT0004710	Xpo4	290280	NM_001106042	1	1	2
rno-miR-17-1-3p	MIMAT0004710	Tmem132c	363915	XM_002727968	1	1	2
rno-miR-17-1-3p	MIMAT0004710	Olr1	140914	NM_133306	1	1	2
rno-miR-17-1-3p	MIMAT0004710	Tmem62	311350	XM_001080922	1	1	2
rno-miR-17-1-3p	MIMAT0004710	Meis1	686117	NM_001134702	1	1	2
rno-miR-17-1-3p	MIMAT0004710	Cast	25403	NM_001033716	1	1	2
rno-miR-17-1-3p	MIMAT0004710	Smap2	298500	NM_001100669	1	1	2
rno-miR-17-1-3p	MIMAT0004710	Brwd3	317213	XM_228518	1	1	2
rno-miR-17-1-3p	MIMAT0004710	Synj2bp	64531	NM_022599	1	1	2
rno-miR-17-1-3p	MIMAT0004710	Mmd	303439	NM_001007673	1	1	2
rno-miR-17-1-3p	MIMAT0004710	Map4	367171	NM_001024278	1	1	2
rno-miR-17-1-3p	MIMAT0004710	Snx27	260323	NM_152847	1	1	2
rno-miR-17-1-3p	MIMAT0004710	Tube1	361856	NM_001108536	1	1	2
rno-miR-17-1-3p	MIMAT0004710	Zfp423	94188	NM_053583	1	1	2
rno-miR-17-1-3p	MIMAT0004710	Dennd6a	306229	NM_001134467	1	1	2
rno-miR-17-1-3p	MIMAT0004710	Zfp329	308361	NM_001107477	1	1	2
rno-miR-17-1-3p	MIMAT0004710	Lin28a	500562	NM_001109269	1	1	2
rno-miR-17-1-3p	MIMAT0004710	B3galnt2	291212	NM_001144851	1	1	2
rno-miR-17-1-3p	MIMAT0004710	Gypc	364837	NM_001013233	1	1	2
rno-miR-17-1-3p	MIMAT0004710	Tnrc6b	192178	NM_138845	1	1	2
rno-miR-17-1-3p	MIMAT0004710	Tmem62	311350	XM_230497	1	1	2
rno-miR-17-1-3p	MIMAT0004710	Atg10	688555	NM_001109505	1	1	2
rno-miR-17-1-3p	MIMAT0004710	Cast	25403	NM_053295	1	1	2
rno-miR-17-1-3p	MIMAT0004710	Zfp46	298558	NM_001106691	1	1	2
rno-miR-17-1-3p	MIMAT0004710	Yrdc	319113	NM_175604	1	1	2
rno-miR-17-1-3p	MIMAT0004710	Icos	64545	NM_022610	1	1	2
rno-miR-17-1-3p	MIMAT0004710	Kat7	303470	NM_181081	1	1	2
rno-miR-17-1-3p	MIMAT0004710	Mgat4a	367252	NM_001012225	1	1	2
rno-miR-17-1-3p	MIMAT0004710	Aurka	261730	NM_153296	1	1	2
rno-miR-17-1-3p	MIMAT0004710	Hnrnpa3	362152	NM_001111294	1	1	2
rno-miR-17-1-3p	MIMAT0004710	Clasp2	114514	NM_053722	1	1	2
rno-miR-17-1-3p	MIMAT0004710	Ptpn20b	306281	NM_001080149	1	1	2
rno-miR-17-1-3p	MIMAT0004710	Tshz3	308523	NM_001107506	1	1	2
rno-miR-17-1-3p	MIMAT0004710	Ddx6	500988	NM_001109292	1	1	2
rno-miR-17-1-3p	MIMAT0004710	Tox3	291908	NM_001106171	1	1	2
rno-miR-17-1-3p	MIMAT0004710	March3	364878	NM_001007759	1	1	2
rno-miR-17-1-3p	MIMAT0004710	Cdh13	192248	NM_138889	1	1	2
rno-miR-17-1-3p	MIMAT0004710	Mrgbp	311713	NM_001173739	1	1	2
rno-miR-17-1-3p	MIMAT0004710	Fam101a	689711	NM_001109547	1	1	2
rno-miR-17-1-3p	MIMAT0004710	Stxbp1	25558	NM_013038	1	1	2
rno-miR-17-1-3p	MIMAT0004710	Rhoj	299145	NM_001008320	1	1	2
rno-miR-17-1-3p	MIMAT0004710	Ublcp1	360514	NM_001014117	1	1	2
rno-miR-17-1-3p	MIMAT0004710	Csnk1g3	64823	NM_022855	1	1	2
rno-miR-17-1-3p	MIMAT0004710	Foxk2	303753	NM_001107075	1	1	2
rno-miR-17-1-3p	MIMAT0004710	Mgat4a	367252	NM_001160155	1	1	2
rno-miR-17-1-3p	MIMAT0004710	Cldn9	287099	NM_001011889	1	1	2
rno-miR-186-5p	MIMAT0000863	Ppwd1	294711	NM_001106406	1	1	2
rno-miR-186-5p	MIMAT0000863	Tpr	304862	NM_001107185	1	1	2
rno-miR-186-5p	MIMAT0000863	Gpcpd1	362219	NM_198779	1	1	2
rno-miR-186-5p	MIMAT0000863	Tctex1d2	498095	NM_001109054	1	1	2
rno-miR-186-5p	MIMAT0000863	Sp4	25162	NM_012761	1	1	2
rno-miR-186-5p	MIMAT0000863	Impad1	312952	NM_001008772	1	1	2
rno-miR-186-5p	MIMAT0000863	Vegfa	83785	NM_001110334	1	1	2
rno-miR-186-5p	MIMAT0000863	Tada2b	289717	NM_001170455	1	1	2
rno-miR-186-5p	MIMAT0000863	Cab39	301574	NM_001106924	1	1	2
rno-miR-186-5p	MIMAT0000863	Smim14	364154	NM_001037792	1	1	2
rno-miR-186-5p	MIMAT0000863	Dazl	680486	NM_001109414	1	1	2
rno-miR-186-5p	MIMAT0000863	Pcnt	309692	XM_002728936	1	1	2
rno-miR-186-5p	MIMAT0000863	Gtf3c3	316810	NM_001108239	1	1	2
rno-miR-186-5p	MIMAT0000863	Ccnd1	58919	NM_171992	1	1	2
rno-miR-186-5p	MIMAT0000863	Chrnb3	171131	NM_133597	1	1	2
rno-miR-186-5p	MIMAT0000863	Dhx36	310461	NM_001107678	1	1	2
rno-miR-186-5p	MIMAT0000863	Dusp13	361002	NM_001162408	1	1	2
rno-miR-186-5p	MIMAT0000863	Sept7	64551	NM_022616	1	1	2
rno-miR-186-5p	MIMAT0000863	Magi3	245903	NM_139084	1	1	2
rno-miR-186-5p	MIMAT0000863	RGD1563405	297806	XM_232654	1	1	2
rno-miR-186-5p	MIMAT0000863	Zmym2	305913	XM_001060431	1	1	2
rno-miR-186-5p	MIMAT0000863	Spast	362700	NM_001108702	1	1	2
rno-miR-186-5p	MIMAT0000863	Fam193b	498703	NM_001170408	1	1	2
rno-miR-186-5p	MIMAT0000863	Nkx2-1	25628	NM_013093	1	1	2
rno-miR-186-5p	MIMAT0000863	Bicd2	306809	NM_001033674	1	1	2
rno-miR-186-5p	MIMAT0000863	Itsn2	313934	XM_002730131	1	1	2
rno-miR-186-5p	MIMAT0000863	Slc1a2	29482	NM_001035233	1	1	2
rno-miR-186-5p	MIMAT0000863	Cdh11	84407	NM_053392	1	1	2
rno-miR-186-5p	MIMAT0000863	Zmynd11	291259	NM_203367	1	1	2
rno-miR-186-5p	MIMAT0000863	Ulk2	303206	NM_001191645	1	1	2
rno-miR-186-5p	MIMAT0000863	Trhde	366894	NM_001108991	1	1	2
rno-miR-186-5p	MIMAT0000863	Slirp	688717	NM_001109507	1	1	2
rno-miR-186-5p	MIMAT0000863	Usp25	304150	NM_001107114	1	1	2
rno-miR-186-5p	MIMAT0000863	Pnn	368070	NM_001109023	1	1	2
rno-miR-186-5p	MIMAT0000863	Ppp1cc	24669	NM_022498	1	1	2
rno-miR-186-5p	MIMAT0000863	Ttc17	311224	NM_001107752	1	1	2
rno-miR-186-5p	MIMAT0000863	Vasp	361517	NM_001108475	1	1	2
rno-miR-186-5p	MIMAT0000863	Gpr12	80840	NM_001037295	1	1	2
rno-miR-186-5p	MIMAT0000863	Gpr64	266735	NM_181366	1	1	2
rno-miR-186-5p	MIMAT0000863	Actg1	287876	NM_001127449	1	1	2
rno-miR-186-5p	MIMAT0000863	Tomm22	300075	NM_212514	1	1	2
rno-miR-186-5p	MIMAT0000863	Dynlt3	363448	NM_001013228	1	1	2
rno-miR-186-5p	MIMAT0000863	Tmem182	501129	NM_001109305	1	1	2
rno-miR-186-5p	MIMAT0000863	Jph3	307916	NM_001107437	1	1	2
rno-miR-186-5p	MIMAT0000863	Cdc42ep1	315121	NM_001079700	1	1	2
rno-miR-186-5p	MIMAT0000863	Kcnq3	29682	NM_031597	1	1	2
rno-miR-186-5p	MIMAT0000863	Rims2	116839	NM_145881	1	1	2
rno-miR-186-5p	MIMAT0000863	Sh3glb1	292156	NM_001011929	1	1	2
rno-miR-186-5p	MIMAT0000863	Il7r	294797	NM_001106418	1	1	2
rno-miR-186-5p	MIMAT0000863	Brox	305031	NM_001025669	1	1	2
rno-miR-186-5p	MIMAT0000863	Srsf6	362264	NM_001014185	1	1	2
rno-miR-186-5p	MIMAT0000863	N4bp2l1	498131	NM_001035222	1	1	2
rno-miR-186-5p	MIMAT0000863	Sycp1	25276	NM_012810	1	1	2
rno-miR-186-5p	MIMAT0000863	Dnajc8	313035	NM_001013168	1	1	2
rno-miR-186-5p	MIMAT0000863	Vegfa	83785	NM_001110335	1	1	2
rno-miR-186-5p	MIMAT0000863	Dr1	289881	NM_001011914	1	1	2
rno-miR-186-5p	MIMAT0000863	Fam174a	301634	NM_001012350	1	1	2
rno-miR-186-5p	MIMAT0000863	Tlr3	364594	NM_198791	1	1	2
rno-miR-186-5p	MIMAT0000863	Rbm41	680581	NM_001109420	1	1	2
rno-miR-186-5p	MIMAT0000863	Sec63	309858	NM_001107637	1	1	2
rno-miR-186-5p	MIMAT0000863	Ddx3x	317335	NM_001108246	1	1	2
rno-miR-186-5p	MIMAT0000863	Epn2	60443	NM_001033914	1	1	2
rno-miR-186-5p	MIMAT0000863	Zhx1	171159	NM_133620	1	1	2
rno-miR-186-5p	MIMAT0000863	Sfrp2	310552	NM_001100700	1	1	2
rno-miR-186-5p	MIMAT0000863	Ebf2	361060	NM_001108383	1	1	2
rno-miR-186-5p	MIMAT0000863	Slc2a5	65197	NM_031741	1	1	2
rno-miR-186-5p	MIMAT0000863	Scn3b	245956	NM_139097	1	1	2
rno-miR-186-5p	MIMAT0000863	Matn1	297894	NM_001006979	1	1	2
rno-miR-186-5p	MIMAT0000863	Zmym2	305913	XM_224241	1	1	2
rno-miR-186-5p	MIMAT0000863	Atl1	362750	NM_001009831	1	1	2
rno-miR-186-5p	MIMAT0000863	Dok6	498898	NM_001191943	1	1	2
rno-miR-186-5p	MIMAT0000863	Mxi1	25701	NM_013160	1	1	2
rno-miR-186-5p	MIMAT0000863	Bicd2	306809	NM_198765	1	1	2
rno-miR-186-5p	MIMAT0000863	Itsn2	313934	XM_002730132	1	1	2
rno-miR-186-5p	MIMAT0000863	Pde3b	29516	NM_017229	1	1	2
rno-miR-186-5p	MIMAT0000863	Asah1	84431	NM_053407	1	1	2
rno-miR-186-5p	MIMAT0000863	Zmynd11	291259	NM_203368	1	1	2
rno-miR-186-5p	MIMAT0000863	LOC303448	303448	NM_001037190	1	1	2
rno-miR-186-5p	MIMAT0000863	Tbc1d15	366896	XM_001078627	1	1	2
rno-miR-186-5p	MIMAT0000863	LOC689226	689226	NM_001127573	1	1	2
rno-miR-186-5p	MIMAT0000863	Rgd1310049	292199	NM_001144859	1	1	2
rno-miR-186-5p	MIMAT0000863	Nrip1	304157	NM_001100560	1	1	2
rno-miR-186-5p	MIMAT0000863	Vkorc1l1	399684	NM_203338	1	1	2
rno-miR-186-5p	MIMAT0000863	Prkca	24680	NM_001105713	1	1	2
rno-miR-186-5p	MIMAT0000863	Rpap1	311338	NM_001033999	1	1	2
rno-miR-186-5p	MIMAT0000863	Dmkn	361548	NM_001173357	1	1	2
rno-miR-186-5p	MIMAT0000863	Gpr12	80840	NM_030831	1	1	2
rno-miR-186-5p	MIMAT0000863	Fzd6	282581	NM_001130536	1	1	2
rno-miR-186-5p	MIMAT0000863	Ube2v2	287927	NM_183052	1	1	2
rno-miR-186-5p	MIMAT0000863	Eif4b	300253	NM_001008324	1	1	2
rno-miR-186-5p	MIMAT0000863	Col4a5	363457	XM_001055156	1	1	2
rno-miR-186-5p	MIMAT0000863	Rps6ka3	501560	NM_001192004	1	1	2
rno-miR-186-5p	MIMAT0000863	Fbxo30	308283	NM_001007690	1	1	2
rno-miR-186-5p	MIMAT0000863	Chordc1	315447	NM_001108128	1	1	2
rno-miR-186-5p	MIMAT0000863	S1pr1	29733	NM_017301	1	1	2
rno-miR-186-5p	MIMAT0000863	Vip	117064	NM_053991	1	1	2
rno-miR-186-5p	MIMAT0000863	Schip1	295105	NM_001100666	1	1	2
rno-miR-186-5p	MIMAT0000863	Kctd3	305055	NM_001107199	1	1	2
rno-miR-186-5p	MIMAT0000863	Myt1	362291	NM_001108615	1	1	2
rno-miR-186-5p	MIMAT0000863	Eif2d	498225	NM_001017489	1	1	2
rno-miR-186-5p	MIMAT0000863	Tnfrsf11b	25341	NM_012870	1	1	2
rno-miR-186-5p	MIMAT0000863	RGD1562865	313125	NM_001135754	1	1	2
rno-miR-186-5p	MIMAT0000863	Vegfa	83785	NM_001110336	1	1	2
rno-miR-186-5p	MIMAT0000863	Fcho1	290639	NM_001106069	1	1	2
rno-miR-186-5p	MIMAT0000863	Sh3bgrl	302363	NM_001173339	1	1	2
rno-miR-186-5p	MIMAT0000863	Csmd1	364634	NM_001037327	1	1	2
rno-miR-186-5p	MIMAT0000863	LOC680663	680663	NM_001127377	1	1	2
rno-miR-186-5p	MIMAT0000863	Prdm1	309871	NM_001107639	1	1	2
rno-miR-186-5p	MIMAT0000863	Ubqln2	317396	NM_001108251	1	1	2
rno-miR-186-5p	MIMAT0000863	Epn2	60443	NM_021852	1	1	2
rno-miR-186-5p	MIMAT0000863	Kif11	171304	NM_001169112	1	1	2
rno-miR-186-5p	MIMAT0000863	Sema4a	310630	NM_001012078	1	1	2
rno-miR-186-5p	MIMAT0000863	Sucla2	361071	NM_001108387	1	1	2
rno-miR-186-5p	MIMAT0000863	Mmp16	65205	NM_080776	1	1	2
rno-miR-186-5p	MIMAT0000863	Mcfd2	246117	NM_139253	1	1	2
rno-miR-186-5p	MIMAT0000863	Chmp5	297995	NM_001025410	1	1	2
rno-miR-186-5p	MIMAT0000863	Lcp1	306071	NM_001012044	1	1	2
rno-miR-186-5p	MIMAT0000863	Rapgef5	362799	NM_001047915	1	1	2
rno-miR-186-5p	MIMAT0000863	Tsnaxip1	498944	NM_001109130	1	1	2
rno-miR-186-5p	MIMAT0000863	Canx	29144	NM_172008	1	1	2
rno-miR-186-5p	MIMAT0000863	Dek	306817	NM_001004255	1	1	2
rno-miR-186-5p	MIMAT0000863	Itsn2	313934	XM_233945	1	1	2
rno-miR-186-5p	MIMAT0000863	Pou3f4	29589	NM_017252	1	1	2
rno-miR-186-5p	MIMAT0000863	Ufd1l	84478	NM_053418	1	1	2
rno-miR-186-5p	MIMAT0000863	Zmynd11	291259	NM_203369	1	1	2
rno-miR-186-5p	MIMAT0000863	Utp18	303456	NM_001135039	1	1	2
rno-miR-186-5p	MIMAT0000863	Tbc1d15	366896	XM_345825	1	1	2
rno-miR-186-5p	MIMAT0000863	Cox11	690300	NM_001109575	1	1	2
rno-miR-186-5p	MIMAT0000863	Fam98c	292764	NM_001198584	1	1	2
rno-miR-186-5p	MIMAT0000863	Pds5b	304218	NM_001101805	1	1	2
rno-miR-186-5p	MIMAT0000863	Wdr41	361879	NM_001108541	1	1	2
rno-miR-186-5p	MIMAT0000863	Hyal4	404783	NM_001100780	1	1	2
rno-miR-186-5p	MIMAT0000863	Prps2	24689	NM_012634	1	1	2
rno-miR-186-5p	MIMAT0000863	Chd6	311607	NM_001107797	1	1	2
rno-miR-186-5p	MIMAT0000863	Olfml1	361621	NM_001013192	1	1	2
rno-miR-186-5p	MIMAT0000863	Aldh6a1	81708	NM_031057	1	1	2
rno-miR-186-5p	MIMAT0000863	Pxmp4	282634	NM_172223	1	1	2
rno-miR-186-5p	MIMAT0000863	Hic2	287940	NM_001105862	1	1	2
rno-miR-186-5p	MIMAT0000863	Vps26b	300472	NM_001106809	1	1	2
rno-miR-186-5p	MIMAT0000863	Col4a5	363457	XM_343778	1	1	2
rno-miR-186-5p	MIMAT0000863	Tmem47	501569	NM_001109317	1	1	2
rno-miR-186-5p	MIMAT0000863	Zim1	308322	NM_001107473	1	1	2
rno-miR-186-5p	MIMAT0000863	Ube4a	315608	NM_207610	1	1	2
rno-miR-186-5p	MIMAT0000863	Slc16a7	29735	NM_017302	1	1	2
rno-miR-186-5p	MIMAT0000863	Rps6ka2	117269	NM_057128	1	1	2
rno-miR-186-5p	MIMAT0000863	Lppr4	295401	NM_001001508	1	1	2
rno-miR-186-5p	MIMAT0000863	Aff1	305152	NM_001107206	1	1	2
rno-miR-186-5p	MIMAT0000863	Mdfic	362325	NM_001105668	1	1	2
rno-miR-186-5p	MIMAT0000863	RGD1564387	498269	XM_001075923	1	1	2
rno-miR-186-5p	MIMAT0000863	Faslg	25385	NM_012908	1	1	2
rno-miR-186-5p	MIMAT0000863	Lingo2	313156	NM_001107926	1	1	2
rno-miR-186-5p	MIMAT0000863	Vegfa	83785	NM_031836	1	1	2
rno-miR-186-5p	MIMAT0000863	Klhl26	290657	NM_001106075	1	1	2
rno-miR-186-5p	MIMAT0000863	Gpr174	302373	NM_001106938	1	1	2
rno-miR-186-5p	MIMAT0000863	Rnf170	364654	XM_001061874	1	1	2
rno-miR-186-5p	MIMAT0000863	Kdm3b	682469	XM_001061636	1	1	2
rno-miR-186-5p	MIMAT0000863	Sim1	309888	NM_001107641	1	1	2
rno-miR-186-5p	MIMAT0000863	RGD1563666	317617	NM_001134568	1	1	2
rno-miR-186-5p	MIMAT0000863	Lrat	64047	NM_022280	1	1	2
rno-miR-186-5p	MIMAT0000863	Lphn2	171447	NM_001190475	1	1	2
rno-miR-186-5p	MIMAT0000863	Rfx5	310659	NM_001107694	1	1	2
rno-miR-186-5p	MIMAT0000863	Ndfip2	361089	NM_001108390	1	1	2
rno-miR-186-5p	MIMAT0000863	Scn9a	78956	NM_133289	1	1	2
rno-miR-186-5p	MIMAT0000863	Kcnc2	246153	NM_139217	1	1	2
rno-miR-186-5p	MIMAT0000863	Atp6v1g1	298103	NM_001106660	1	1	2
rno-miR-186-5p	MIMAT0000863	Oxnad1	306270	NM_001107295	1	1	2
rno-miR-186-5p	MIMAT0000863	Derl1	362912	NM_001014202	1	1	2
rno-miR-186-5p	MIMAT0000863	Tsc22d2	499624	NM_001191960	1	1	2
rno-miR-186-5p	MIMAT0000863	Jag1	29146	NM_019147	1	1	2
rno-miR-186-5p	MIMAT0000863	Slc17a2	306950	NM_001107353	1	1	2
rno-miR-186-5p	MIMAT0000863	Fam84a	313969	NM_001127299	1	1	2
rno-miR-186-5p	MIMAT0000863	Ptprm	29616	NM_001168632	1	1	2
rno-miR-186-5p	MIMAT0000863	Col5a2	85250	NM_053488	1	1	2
rno-miR-186-5p	MIMAT0000863	Nars	291556	NM_001025635	1	1	2
rno-miR-186-5p	MIMAT0000863	Smurf2	303614	NM_001107061	1	1	2
rno-miR-186-5p	MIMAT0000863	Zfp26	367033	NM_001108995	1	1	2
rno-miR-186-5p	MIMAT0000863	Mettl9	100302453	NM_001163164	1	1	2
rno-miR-186-5p	MIMAT0000863	Sipa1l3	292771	NM_001013066	1	1	2
rno-miR-186-5p	MIMAT0000863	Pds5b	304218	NM_001102383	1	1	2
rno-miR-186-5p	MIMAT0000863	RGD1565775	361980	XM_001070697	1	1	2
rno-miR-186-5p	MIMAT0000863	Il22ra2	444986	NM_001003404	1	1	2
rno-miR-186-5p	MIMAT0000863	Scn2a1	24766	NM_012647	1	1	2
rno-miR-186-5p	MIMAT0000863	Gpr107	311857	NM_001107828	1	1	2
rno-miR-186-5p	MIMAT0000863	Pik3c2a	361632	NM_001108500	1	1	2
rno-miR-186-5p	MIMAT0000863	Camlg	81715	NM_053334	1	1	2
rno-miR-186-5p	MIMAT0000863	Rnf34	282845	NM_001004075	1	1	2
rno-miR-186-5p	MIMAT0000863	Hrasls	288025	NM_001105871	1	1	2
rno-miR-186-5p	MIMAT0000863	Arcn1	300674	NM_001007662	1	1	2
rno-miR-186-5p	MIMAT0000863	Chic1	363484	XM_001055438	1	1	2
rno-miR-186-5p	MIMAT0000863	Fam122b	501647	NM_001166586	1	1	2
rno-miR-186-5p	MIMAT0000863	Zfp329	308361	NM_001107477	1	1	2
rno-miR-186-5p	MIMAT0000863	Zfp280d	315798	NM_001108165	1	1	2
rno-miR-186-5p	MIMAT0000863	Gclm	29739	NM_017305	1	1	2
rno-miR-186-5p	MIMAT0000863	Oxr1	117520	NM_001197332	1	1	2
rno-miR-186-5p	MIMAT0000863	Lphn2	171447	NM_134408	1	1	2
rno-miR-186-5p	MIMAT0000863	Eif2s2	296302	NM_199380	1	1	2
rno-miR-186-5p	MIMAT0000863	Paqr3	305203	NM_001012033	1	1	2
rno-miR-186-5p	MIMAT0000863	Vopp1	362374	NM_001108630	1	1	2
rno-miR-186-5p	MIMAT0000863	RGD1564387	498269	XM_002728030	1	1	2
rno-miR-186-5p	MIMAT0000863	Cast	25403	NM_001033715	1	1	2
rno-miR-186-5p	MIMAT0000863	Stag2	313304	NM_001173507	1	1	2
rno-miR-186-5p	MIMAT0000863	Dclk1	83825	NM_021584	1	1	2
rno-miR-186-5p	MIMAT0000863	Klhl2	290692	XM_001073589	1	1	2
rno-miR-186-5p	MIMAT0000863	Sat1	302642	NM_001007667	1	1	2
rno-miR-186-5p	MIMAT0000863	Rnf170	364654	XM_344558	1	1	2
rno-miR-186-5p	MIMAT0000863	Wasl	682507	NM_001110365	1	1	2
rno-miR-186-5p	MIMAT0000863	Qrsl1	309911	NM_001014034	1	1	2
rno-miR-186-5p	MIMAT0000863	Slit2	360272	NM_022632	1	1	2
rno-miR-186-5p	MIMAT0000863	Chp1	64152	NM_024139	1	1	2
rno-miR-186-5p	MIMAT0000863	Rsbn1	310749	NM_001191710	1	1	2
rno-miR-186-5p	MIMAT0000863	Zcchc24	361104	NM_001108394	1	1	2
rno-miR-186-5p	MIMAT0000863	Prkaa2	78975	NM_023991	1	1	2
rno-miR-186-5p	MIMAT0000863	Myocd	246297	NM_182667	1	1	2
rno-miR-186-5p	MIMAT0000863	RGD1309148	298147	NM_001206675	1	1	2
rno-miR-186-5p	MIMAT0000863	Syt15	306285	NM_181632	1	1	2
rno-miR-186-5p	MIMAT0000863	Uhrf1bp1l	363009	NM_001108753	1	1	2
rno-miR-186-5p	MIMAT0000863	Etv3l	499651	NM_001100992	1	1	2
rno-miR-186-5p	MIMAT0000863	Csn2	29173	NM_017120	1	1	2
rno-miR-186-5p	MIMAT0000863	Cd226	307199	NM_001107370	1	1	2
rno-miR-186-5p	MIMAT0000863	Fbxo33	314157	NM_001108023	1	1	2
rno-miR-186-5p	MIMAT0000863	Gria2	29627	NM_001083811	1	1	2
rno-miR-186-5p	MIMAT0000863	Trpc1	89821	NM_053558	1	1	2
rno-miR-186-5p	MIMAT0000863	Nars	291556	NM_001142949	1	1	2
rno-miR-186-5p	MIMAT0000863	Ubxn7	303878	NM_001107086	1	1	2
rno-miR-186-5p	MIMAT0000863	Zfp266	367034	NM_001135018	1	1	2
rno-miR-186-5p	MIMAT0000863	Tmem167a	100359823	XM_002728992	1	1	2
rno-miR-186-5p	MIMAT0000863	Btbd1	293060	NM_001011932	1	1	2
rno-miR-186-5p	MIMAT0000863	Kdelr2	304290	NM_001013122	1	1	2
rno-miR-186-5p	MIMAT0000863	RGD1565775	361980	XM_342277	1	1	2
rno-miR-186-5p	MIMAT0000863	Ispd	493574	NM_001008386	1	1	2
rno-miR-186-5p	MIMAT0000863	Slc9a2	24783	NM_001113335	1	1	2
rno-miR-186-5p	MIMAT0000863	Pon3	312086	NM_001004086	1	1	2
rno-miR-186-5p	MIMAT0000863	Plekha1	361659	NM_001079894	1	1	2
rno-miR-186-5p	MIMAT0000863	Pls3	81748	NM_031084	1	1	2
rno-miR-186-5p	MIMAT0000863	Ptar1	286972	NM_001105760	1	1	2
rno-miR-186-5p	MIMAT0000863	Rbm11	288321	NM_001105898	1	1	2
rno-miR-186-5p	MIMAT0000863	Rexo2	300689	NM_001008326	1	1	2
rno-miR-186-5p	MIMAT0000863	Chic1	363484	XM_001056014	1	1	2
rno-miR-186-5p	MIMAT0000863	RGD1563349	502727	NM_001109345	1	1	2
rno-miR-186-5p	MIMAT0000863	RGD1310257	308381	XM_001073289	1	1	2
rno-miR-186-5p	MIMAT0000863	Bmp5	315824	NM_001108168	1	1	2
rno-miR-186-5p	MIMAT0000863	St6galnac3	29758	NM_019123	1	1	2
rno-miR-186-5p	MIMAT0000863	Oxr1	117520	NM_001197907	1	1	2
rno-miR-186-5p	MIMAT0000863	Zmat3	64394	NM_022548	1	1	2
rno-miR-186-5p	MIMAT0000863	Prl5a1	171556	NM_138527	1	1	2
rno-miR-186-5p	MIMAT0000863	Serinc3	296350	NM_001008312	1	1	2
rno-miR-186-5p	MIMAT0000863	Fbxl5	305424	NM_001107222	1	1	2
rno-miR-186-5p	MIMAT0000863	Tmem43	362401	NM_001007745	1	1	2
rno-miR-186-5p	MIMAT0000863	Cnst	498297	XM_001060344	1	1	2
rno-miR-186-5p	MIMAT0000863	Cast	25403	NM_001033716	1	1	2
rno-miR-186-5p	MIMAT0000863	Cyp2j10	313373	NM_001134980	1	1	2
rno-miR-186-5p	MIMAT0000863	Cntnap1	84008	NM_032061	1	1	2
rno-miR-186-5p	MIMAT0000863	Klhl2	290692	XM_214331	1	1	2
rno-miR-186-5p	MIMAT0000863	Syap1	302678	NM_001004253	1	1	2
rno-miR-186-5p	MIMAT0000863	Ticam2	364867	NM_001108890	1	1	2
rno-miR-186-5p	MIMAT0000863	Tmx3	682967	XM_001063895	1	1	2
rno-miR-186-5p	MIMAT0000863	Xrcc4	309995	NM_001006999	1	1	2
rno-miR-186-5p	MIMAT0000863	Zfp655	360764	NM_001008362	1	1	2
rno-miR-186-5p	MIMAT0000863	Cept1	310773	NM_001007699	1	1	2
rno-miR-186-5p	MIMAT0000863	Sptlc1	361213	NM_001108406	1	1	2
rno-miR-186-5p	MIMAT0000863	Mrs2	79032	NM_024001	1	1	2
rno-miR-186-5p	MIMAT0000863	Tmed7	252889	NM_001105758	1	1	2
rno-miR-186-5p	MIMAT0000863	Zdhhc21	298184	NM_001039009	1	1	2
rno-miR-186-5p	MIMAT0000863	Zbtb44	363035	NM_001034942	1	1	2
rno-miR-186-5p	MIMAT0000863	Prpf38b	499691	NM_001024305	1	1	2
rno-miR-186-5p	MIMAT0000863	Zfp608	307296	NM_001107378	1	1	2
rno-miR-186-5p	MIMAT0000863	Tmem30b	314224	NM_001080380	1	1	2
rno-miR-186-5p	MIMAT0000863	Gria2	29627	NM_017261	1	1	2
rno-miR-186-5p	MIMAT0000863	Rnf138	94196	NM_053588	1	1	2
rno-miR-186-5p	MIMAT0000863	Pkd2l2	291683	NM_001106156	1	1	2
rno-miR-186-5p	MIMAT0000863	Parp9	303905	NM_001103351	1	1	2
rno-miR-186-5p	MIMAT0000863	Chst2	367145	XM_345970	1	1	2
rno-miR-186-5p	MIMAT0000863	Snx15	293691	NM_001024752	1	1	2
rno-miR-186-5p	MIMAT0000863	Psph	304429	NM_001009679	1	1	2
rno-miR-186-5p	MIMAT0000863	Ahcyl1	362013	NM_001108561	1	1	2
rno-miR-186-5p	MIMAT0000863	Aox3	493909	NM_001008527	1	1	2
rno-miR-186-5p	MIMAT0000863	Slc9a2	24783	NM_012653	1	1	2
rno-miR-186-5p	MIMAT0000863	Vsig4	312102	NM_001025004	1	1	2
rno-miR-186-5p	MIMAT0000863	Tmem138	361728	NM_198777	1	1	2
rno-miR-186-5p	MIMAT0000863	Ube2b	81816	NM_031138	1	1	2
rno-miR-186-5p	MIMAT0000863	Pigq	287159	NM_001007607	1	1	2
rno-miR-186-5p	MIMAT0000863	Gbe1	288333	NM_001100502	1	1	2
rno-miR-186-5p	MIMAT0000863	Ttc12	300696	NM_001004246	1	1	2
rno-miR-186-5p	MIMAT0000863	RGD1561958	363490	NM_001108819	1	1	2
rno-miR-186-5p	MIMAT0000863	Clec7a	502902	NM_001173386	1	1	2
rno-miR-186-5p	MIMAT0000863	RGD1310257	308381	XM_218322	1	1	2
rno-miR-186-5p	MIMAT0000863	U2surp	315903	XM_002727119	1	1	2
rno-miR-186-5p	MIMAT0000863	Slc23a2	50622	NM_017316	1	1	2
rno-miR-186-5p	MIMAT0000863	Oxr1	117520	NM_057153	1	1	2
rno-miR-186-5p	MIMAT0000863	Slc30a4	64469	NM_172066	1	1	2
rno-miR-186-5p	MIMAT0000863	Tnrc6b	192178	NM_138845	1	1	2
rno-miR-186-5p	MIMAT0000863	Srpk2	296753	NM_001106575	1	1	2
rno-miR-186-5p	MIMAT0000863	Sorcs2	305438	NM_001107225	1	1	2
rno-miR-186-5p	MIMAT0000863	Bicd1	362466	NM_001108653	1	1	2
rno-miR-186-5p	MIMAT0000863	Cnst	498297	XM_573525	1	1	2
rno-miR-186-5p	MIMAT0000863	Cast	25403	NM_053295	1	1	2
rno-miR-186-5p	MIMAT0000863	Naf1	306387	NM_001024772	1	1	2
rno-miR-186-5p	MIMAT0000863	Mier1	313418	NM_001131012	1	1	2
rno-miR-186-5p	MIMAT0000863	Lrp2	29216	NM_030827	1	1	2
rno-miR-186-5p	MIMAT0000863	Grip1	84016	NM_032069	1	1	2
rno-miR-186-5p	MIMAT0000863	Fam120a	291019	NM_001191816	1	1	2
rno-miR-186-5p	MIMAT0000863	Mmgt1	302864	NM_001106970	1	1	2
rno-miR-186-5p	MIMAT0000863	Mblac2	365627	NM_001108934	1	1	2
rno-miR-186-5p	MIMAT0000863	Zfp639	683504	NM_001080907	1	1	2
rno-miR-186-5p	MIMAT0000863	Mier3	310086	NM_001168000	1	1	2
rno-miR-186-5p	MIMAT0000863	Rfwd2	360860	NM_001025126	1	1	2
rno-miR-186-5p	MIMAT0000863	Bcar3	310838	NM_001107722	1	1	2
rno-miR-186-5p	MIMAT0000863	Pxdc1	361238	NM_001025719	1	1	2
rno-miR-186-5p	MIMAT0000863	Dab2	79128	NM_024159	1	1	2
rno-miR-186-5p	MIMAT0000863	Il13ra1	252963	NM_145789	1	1	2
rno-miR-186-5p	MIMAT0000863	Zfp36l2	298765	NM_001036626	1	1	2
rno-miR-186-5p	MIMAT0000863	Fam63b	363089	XM_001054973	1	1	2
rno-miR-186-5p	MIMAT0000863	Cped1	500046	XM_002729287	1	1	2
rno-miR-186-5p	MIMAT0000863	Tcerg1	307474	NM_001107390	1	1	2
rno-miR-186-5p	MIMAT0000863	Zbtb1	314246	NM_001004444	1	1	2
rno-miR-186-5p	MIMAT0000863	Gria3	29628	NM_001112742	1	1	2
rno-miR-186-5p	MIMAT0000863	Acsl4	113976	NM_053623	1	1	2
rno-miR-186-5p	MIMAT0000863	Fam13b	291694	NM_001106158	1	1	2
rno-miR-186-5p	MIMAT0000863	Igsf11	303926	NM_001013120	1	1	2
rno-miR-186-5p	MIMAT0000863	Kansl1l	367289	XM_001053481	1	1	2
rno-miR-186-5p	MIMAT0000863	Best1	293735	NM_001011940	1	1	2
rno-miR-186-5p	MIMAT0000863	Tfcp2l1	304741	NM_001107170	1	1	2
rno-miR-186-5p	MIMAT0000863	Unc5c	362049	NM_199407	1	1	2
rno-miR-186-5p	MIMAT0000863	Pdcd10	494345	NM_001009542	1	1	2
rno-miR-186-5p	MIMAT0000863	Tacr3	24808	NM_017053	1	1	2
rno-miR-186-5p	MIMAT0000863	Stard8	312113	NM_001107849	1	1	2
rno-miR-186-5p	MIMAT0000863	Zfand3	361816	NM_001012175	1	1	2
rno-miR-186-5p	MIMAT0000863	Parg	83507	NM_031339	1	1	2
rno-miR-186-5p	MIMAT0000863	Nudcd2	287199	NM_001009621	1	1	2
rno-miR-186-5p	MIMAT0000863	Tmem183a	289034	NM_001013871	1	1	2
rno-miR-186-5p	MIMAT0000863	Arih1	300756	NM_001013108	1	1	2
rno-miR-186-5p	MIMAT0000863	Ids	363513	XM_001054447	1	1	2
rno-miR-186-5p	MIMAT0000863	Akirin1	595134	NM_001030054	1	1	2
rno-miR-186-5p	MIMAT0000863	Ikzf5	309031	NM_001107555	1	1	2
rno-miR-186-5p	MIMAT0000863	U2surp	315903	XM_002729954	1	1	2
rno-miR-186-5p	MIMAT0000863	Ptpro	50677	NM_017336	1	1	2
rno-miR-186-5p	MIMAT0000863	Wipf1	117538	NM_057192	1	1	2
rno-miR-186-5p	MIMAT0000863	Mfn2	64476	NM_130894	1	1	2
rno-miR-186-5p	MIMAT0000863	Hyou1	192235	NM_001034028	1	1	2
rno-miR-186-5p	MIMAT0000863	Rnf181	297337	NM_001007647	1	1	2
rno-miR-186-5p	MIMAT0000863	Drg1	305470	NM_001009685	1	1	2
rno-miR-186-5p	MIMAT0000863	Tox	362481	NM_001108654	1	1	2
rno-miR-186-5p	MIMAT0000863	Cxcl13	498335	NM_001017496	1	1	2
rno-miR-186-5p	MIMAT0000863	Nog	25495	NM_012990	1	1	2
rno-miR-186-5p	MIMAT0000863	Hook3	306548	NM_001136098	1	1	2
rno-miR-186-5p	MIMAT0000863	RGD1564541	313433	NM_001107950	1	1	2
rno-miR-186-5p	MIMAT0000863	Zfp36l1	29344	NM_017172	1	1	2
rno-miR-186-5p	MIMAT0000863	Clcn3	84360	NM_053363	1	1	2
rno-miR-186-5p	MIMAT0000863	Irf4	291100	NM_001106108	1	1	2
rno-miR-186-5p	MIMAT0000863	RGD1309748	302913	NM_001106972	1	1	2
rno-miR-186-5p	MIMAT0000863	Tbl1xr1	365755	NM_001108941	1	1	2
rno-miR-186-5p	MIMAT0000863	Odf2l	685425	NM_001134708	1	1	2
rno-miR-186-5p	MIMAT0000863	Eif5a2	310261	NM_001100697	1	1	2
rno-miR-186-5p	MIMAT0000863	Mpzl1	360871	NM_001007728	1	1	2
rno-miR-186-5p	MIMAT0000863	Cyp1a1	24296	NM_012540	1	1	2
rno-miR-186-5p	MIMAT0000863	Lrrc40	310946	NM_001034926	1	1	2
rno-miR-186-5p	MIMAT0000863	Riok3	361293	NM_001108423	1	1	2
rno-miR-186-5p	MIMAT0000863	Hhex	79237	NM_024385	1	1	2
rno-miR-186-5p	MIMAT0000863	LOC257650	257650	NM_147142	1	1	2
rno-miR-186-5p	MIMAT0000863	Gpr22	298944	NM_001106722	1	1	2
rno-miR-186-5p	MIMAT0000863	Fam63b	363089	XM_343420	1	1	2
rno-miR-186-5p	MIMAT0000863	Klhl42	500367	NM_001109257	1	1	2
rno-miR-186-5p	MIMAT0000863	Psd2	307500	NM_001107395	1	1	2
rno-miR-186-5p	MIMAT0000863	Frs2	314850	NM_001108097	1	1	2
rno-miR-186-5p	MIMAT0000863	Gria3	29628	NM_032990	1	1	2
rno-miR-186-5p	MIMAT0000863	Ccnc	114839	NM_001100472	1	1	2
rno-miR-186-5p	MIMAT0000863	Trappc8	291750	NM_001106160	1	1	2
rno-miR-186-5p	MIMAT0000863	Nfkbiz	304005	NM_001107095	1	1	2
rno-miR-186-5p	MIMAT0000863	Kansl1l	367289	XM_002730038	1	1	2
rno-miR-186-5p	MIMAT0000863	Dkk1	293897	NM_001106350	1	1	2
rno-miR-186-5p	MIMAT0000863	Ccnt2	304758	NM_001107171	1	1	2
rno-miR-186-5p	MIMAT0000863	Epc2	362132	NM_001108581	1	1	2
rno-miR-186-5p	MIMAT0000863	Nsg2	497878	NM_001034152	1	1	2
rno-miR-186-5p	MIMAT0000863	Chm	24942	NM_017067	1	1	2
rno-miR-186-5p	MIMAT0000863	Cnot4	312227	NM_001037782	1	1	2
rno-miR-186-5p	MIMAT0000863	Sar1a	361842	NM_001007739	1	1	2
rno-miR-186-5p	MIMAT0000863	Atrn	83526	NM_031351	1	1	2
rno-miR-186-5p	MIMAT0000863	Lrrc59	287633	NM_001008280	1	1	2
rno-miR-186-5p	MIMAT0000863	Tmco1	289196	NM_001009631	1	1	2
rno-miR-186-5p	MIMAT0000863	Zdhhc3	301081	NM_001039014	1	1	2
rno-miR-186-5p	MIMAT0000863	Ids	363513	XM_579042	1	1	2
rno-miR-186-5p	MIMAT0000863	Fam104a	619573	NM_001034958	1	1	2
rno-miR-186-5p	MIMAT0000863	Ano1	309135	NM_001107564	1	1	2
rno-miR-186-5p	MIMAT0000863	Rev1	316344	NM_001108213	1	1	2
rno-miR-186-5p	MIMAT0000863	Crebbp	54244	NM_133381	1	1	2
rno-miR-186-5p	MIMAT0000863	Sv2b	117556	NM_057207	1	1	2
rno-miR-186-5p	MIMAT0000863	Cnot6l	360917	NM_001108355	1	1	2
rno-miR-186-5p	MIMAT0000863	Tspan2	64521	NM_022589	1	1	2
rno-miR-186-5p	MIMAT0000863	Hyou1	192235	NM_138867	1	1	2
rno-miR-186-5p	MIMAT0000863	Shq1	297483	NM_001134713	1	1	2
rno-miR-186-5p	MIMAT0000863	Aftph	305544	XM_001055784	1	1	2
rno-miR-186-5p	MIMAT0000863	Ripk2	362491	NM_001191865	1	1	2
rno-miR-186-5p	MIMAT0000863	Purb	498407	NM_001017503	1	1	2
rno-miR-186-5p	MIMAT0000863	Nxph1	25501	NM_012994	1	1	2
rno-miR-186-5p	MIMAT0000863	Kat6a	306571	NM_001100570	1	1	2
rno-miR-186-5p	MIMAT0000863	Zcchc11	313481	NM_001107953	1	1	2
rno-miR-186-5p	MIMAT0000863	Col1a1	29393	NM_053304	1	1	2
rno-miR-186-5p	MIMAT0000863	Rab6a	84379	NM_053366	1	1	2
rno-miR-186-5p	MIMAT0000863	Dcdc2	291130	NM_001106110	1	1	2
rno-miR-186-5p	MIMAT0000863	Rbfox1	302920	NM_001106974	1	1	2
rno-miR-186-5p	MIMAT0000863	Rab33b	365793	NM_001108944	1	1	2
rno-miR-186-5p	MIMAT0000863	LOC687022	687022	XM_001078538	1	1	2
rno-miR-186-5p	MIMAT0000863	Dcun1d1	310324	NM_001107668	1	1	2
rno-miR-186-5p	MIMAT0000863	Kansl1l	367289	XM_346058	1	1	2
rno-miR-186-5p	MIMAT0000863	Kcnj1	24521	NM_017023	1	1	2
rno-miR-186-5p	MIMAT0000863	Zzz3	310958	NM_001134549	1	1	2
rno-miR-186-5p	MIMAT0000863	Ss18	361295	NM_001100900	1	1	2
rno-miR-186-5p	MIMAT0000863	Aspa	79251	NM_024399	1	1	2
rno-miR-186-5p	MIMAT0000863	Ppm1g	259229	NM_147209	1	1	2
rno-miR-186-5p	MIMAT0000863	Apc2	299611	NM_001106769	1	1	2
rno-miR-186-5p	MIMAT0000863	Nabp1	363227	NM_001014216	1	1	2
rno-miR-186-5p	MIMAT0000863	RGD1561849	500393	NM_001109260	1	1	2
rno-miR-186-5p	MIMAT0000863	Nol4	307553	NM_001107401	1	1	2
rno-miR-186-5p	MIMAT0000863	Col14a1	314981	NM_001130548	1	1	2
rno-miR-186-5p	MIMAT0000863	Bet1	29631	NM_019251	1	1	2
rno-miR-186-5p	MIMAT0000863	Trpv5	116469	NM_053787	1	1	2
rno-miR-186-5p	MIMAT0000863	Usp14	291796	NM_001008301	1	1	2
rno-miR-186-5p	MIMAT0000863	Cpox	304024	NM_001037095	1	1	2
rno-miR-186-5p	MIMAT0000863	Cep55	294074	NM_001025646	1	1	2
rno-miR-186-5p	MIMAT0000863	Elk4	304786	NM_001107173	1	1	2
rno-miR-186-5p	MIMAT0000863	Celf1	362160	NM_001025421	1	1	2
rno-miR-186-5p	MIMAT0000863	Dusp3	498003	NM_001173376	1	1	2
rno-miR-186-5p	MIMAT0000863	Snap25	25012	NM_030991	1	1	2
rno-miR-186-5p	MIMAT0000863	Prickle2	312563	NM_001107876	1	1	2
rno-miR-186-5p	MIMAT0000863	Tube1	361856	NM_001108536	1	1	2
rno-miR-186-5p	MIMAT0000863	Sort1	83576	NM_031767	1	1	2
rno-miR-186-5p	MIMAT0000863	Mrpl45	287656	NM_001105834	1	1	2
rno-miR-186-5p	MIMAT0000863	Naa11	289482	NM_001024742	1	1	2
rno-miR-186-5p	MIMAT0000863	Xcr1	301086	NM_001106871	1	1	2
rno-miR-186-5p	MIMAT0000863	Tcf7	363595	XM_001073458	1	1	2
rno-miR-186-5p	MIMAT0000863	Dram1	679937	NM_001173427	1	1	2
rno-miR-186-5p	MIMAT0000863	Rela	309165	NM_199267	1	1	2
rno-miR-186-5p	MIMAT0000863	Mars2	316403	XM_001066991	1	1	2
rno-miR-186-5p	MIMAT0000863	Cript	56725	NM_019907	1	1	2
rno-miR-186-5p	MIMAT0000863	Asz1	170578	NM_130750	1	1	2
rno-miR-186-5p	MIMAT0000863	Zfp131	310375	NM_001100698	1	1	2
rno-miR-186-5p	MIMAT0000863	Dcun1d4	360928	NM_001108359	1	1	2
rno-miR-186-5p	MIMAT0000863	Ctsb	64529	NM_022597	1	1	2
rno-miR-186-5p	MIMAT0000863	Cdk12	192350	NM_138916	1	1	2
rno-miR-186-5p	MIMAT0000863	Mybl1	297783	NM_001106632	1	1	2
rno-miR-186-5p	MIMAT0000863	Aftph	305544	XM_223651	1	1	2
rno-miR-186-5p	MIMAT0000863	Ndufaf4	362495	NM_198783	1	1	2
rno-miR-186-5p	MIMAT0000863	Psme4	498433	NM_001025140	1	1	2
rno-miR-186-5p	MIMAT0000863	Pam	25508	NM_013000	1	1	2
rno-miR-186-5p	MIMAT0000863	Papd7	306672	NM_001107333	1	1	2
rno-miR-186-5p	MIMAT0000863	Pdik1l	313609	NM_001107984	1	1	2
rno-miR-186-5p	MIMAT0000863	Ddit3	29467	NM_001109986	1	1	2
rno-miR-186-5p	MIMAT0000863	Timm10b	84384	NM_053371	1	1	2
rno-miR-186-5p	MIMAT0000863	Epdr1	291180	NM_001007625	1	1	2
rno-miR-186-5p	MIMAT0000863	Irgm	303090	NM_001012007	1	1	2
rno-miR-186-5p	MIMAT0000863	RGD1563667	365855	NM_001100985	1	1	2
rno-miR-186-5p	MIMAT0000863	LOC687970	687970	XM_001080713	1	1	2
rno-miR-186-5p	MIMAT0000863	MGC116197	367620	NM_001025755	1	1	2
rno-miR-186-5p	MIMAT0000863	Lipc	24538	NM_012597	1	1	2
rno-miR-186-5p	MIMAT0000863	Ssfa2	311146	NM_001107738	1	1	2
rno-miR-186-5p	MIMAT0000863	Mppe1	361344	NM_001108435	1	1	2
rno-miR-186-5p	MIMAT0000863	Axin1	79257	NM_024405	1	1	2
rno-miR-186-5p	MIMAT0000863	Snx27	260323	NM_001110151	1	1	2
rno-miR-186-5p	MIMAT0000863	Rab21	299799	NM_001004238	1	1	2
rno-miR-186-5p	MIMAT0000863	Atg9a	363254	NM_001014218	1	1	2
rno-miR-186-5p	MIMAT0000863	Fscb	500659	XM_001080022	1	1	2
rno-miR-186-5p	MIMAT0000863	Sall1	307740	NM_001107415	1	1	2
rno-miR-186-5p	MIMAT0000863	Atad2	314993	NM_001134879	1	1	2
rno-miR-186-5p	MIMAT0000863	Cask	29647	NM_022184	1	1	2
rno-miR-186-5p	MIMAT0000863	Dync1i2	116659	NM_053880	1	1	2
rno-miR-186-5p	MIMAT0000863	Cirh1a	291987	NM_001009640	1	1	2
rno-miR-186-5p	MIMAT0000863	Ripk4	304053	NM_001107103	1	1	2
rno-miR-186-5p	MIMAT0000863	Btf3	294680	NM_001008309	1	1	2
rno-miR-186-5p	MIMAT0000863	Rabif	304807	NM_001007678	1	1	2
rno-miR-186-5p	MIMAT0000863	Ccdc34	362187	NM_001108587	1	1	2
rno-miR-186-5p	MIMAT0000863	Slc35a5	498081	NM_001191927	1	1	2
rno-miR-186-5p	MIMAT0000863	Chrna5	25102	NM_017078	1	1	2
rno-miR-186-5p	MIMAT0000863	Rb1cc1	312927	NM_001107901	1	1	2
rno-miR-186-5p	MIMAT0000863	Traf3ip2	361857	NM_001044248	1	1	2
rno-miR-186-5p	MIMAT0000863	Vegfa	83785	NM_001110333	1	1	2
rno-miR-186-5p	MIMAT0000863	Psme3	287716	NM_001011894	1	1	2
rno-miR-186-5p	MIMAT0000863	Ccni	289500	NM_001105998	1	1	2
rno-miR-186-5p	MIMAT0000863	Tgfbrap1	301373	NM_001106907	1	1	2
rno-miR-186-5p	MIMAT0000863	Tcf7	363595	XM_343891	1	1	2
rno-miR-186-5p	MIMAT0000863	Rsu1	680419	NM_001109404	1	1	2
rno-miR-186-5p	MIMAT0000863	Zfp518a	309478	NM_001030038	1	1	2
rno-miR-186-5p	MIMAT0000863	RGD1306941	316406	NM_001108219	1	1	2
rno-miR-186-5p	MIMAT0000863	Eif5	56783	NM_020075	1	1	2
rno-miR-186-5p	MIMAT0000863	Pik3ca	170911	NM_133399	1	1	2
rno-miR-186-5p	MIMAT0000863	Slc7a11	310392	NM_001107673	1	1	2
rno-miR-186-5p	MIMAT0000863	Dusp13	361002	NM_001007006	1	1	2
rno-miR-186-5p	MIMAT0000863	Sept7	64551	NM_001113740	1	1	2
rno-miR-186-5p	MIMAT0000863	Pkn2	207122	NM_001105755	1	1	2
rno-miR-186-5p	MIMAT0000863	RGD1563405	297806	XM_001069820	1	1	2
rno-miR-186-5p	MIMAT0000863	Supt16h	305851	NM_001107261	1	1	2
rno-miR-186-5p	MIMAT0000863	Usp48	362636	NM_198785	1	1	2
rno-miR-186-5p	MIMAT0000863	Slc35e1	498599	NM_001109107	1	1	2
rno-miR-186-5p	MIMAT0000863	Ppp1cb	25594	NM_013065	1	1	2
rno-miR-186-5p	MIMAT0000863	Hiatl1	306687	NM_001107334	1	1	2
rno-miR-186-5p	MIMAT0000863	Itsn2	313934	XM_001067254	1	1	2
rno-miR-186-5p	MIMAT0000863	Ddit3	29467	NM_024134	1	1	2
rno-miR-186-5p	MIMAT0000863	Dcx	84394	NM_053379	1	1	2
rno-miR-186-5p	MIMAT0000863	Zmynd11	291259	NM_203366	1	1	2
rno-miR-186-5p	MIMAT0000863	Zfp39	303173	NM_001107004	1	1	2
rno-miR-186-5p	MIMAT0000863	Hipk1	365895	NM_001100986	1	1	2
rno-miR-186-5p	MIMAT0000863	Mut	688517	XM_001067239	1	1	2
rno-miR-186-5p	MIMAT0000863	Ankib1	368062	NM_001134781	1	1	2
rno-miR-186-5p	MIMAT0000863	Ppm1b	24667	NM_033096	1	1	2
rno-miR-186-5p	MIMAT0000863	Med19	311165	NM_001107741	1	1	2
rno-miR-186-5p	MIMAT0000863	Cbfb	361391	NM_001013191	1	1	2
rno-miR-186-5p	MIMAT0000863	Rab11b	79434	NM_032617	1	1	2
rno-miR-186-5p	MIMAT0000863	Snx27	260323	NM_152847	1	1	2
rno-miR-186-5p	MIMAT0000863	Ebag9	299864	NM_001009665	1	1	2
rno-miR-186-5p	MIMAT0000863	Fundc1	363442	NM_001025027	1	1	2
rno-miR-186-5p	MIMAT0000863	Zfp317	500950	NM_001134634	1	1	2
rno-miR-186-5p	MIMAT0000863	Nfat5	307820	NM_001107425	1	1	2
rno-miR-186-5p	MIMAT0000863	Atmin	315037	NM_001191786	1	1	2
rno-miR-186-5p	MIMAT0000863	P2rx7	29665	NM_019256	1	1	2
rno-miR-186-5p	MIMAT0000863	Rims2	116839	NM_053945	1	1	2
rno-miR-186-5p	MIMAT0000863	Eif3a	292148	NM_001047087	1	1	2
rno-miR-186-5p	MIMAT0000863	Il10rb	304091	NM_001107111	1	1	2
rno-miR-187-3p	MIMAT0000864	Sec24b	295461	NM_001106474	1	1	2
rno-miR-187-3p	MIMAT0000864	Slit2	360272	NM_022632	1	1	2
rno-miR-187-3p	MIMAT0000864	Rbm48	296840	NM_001024246	1	1	2
rno-miR-187-3p	MIMAT0000864	Lypd1	360838	NM_001007727	1	1	2
rno-miR-187-3p	MIMAT0000864	H6pd	298655	NM_001106698	1	1	2
rno-miR-187-3p	MIMAT0000864	Reep1	362384	NM_001108633	1	1	2
rno-miR-187-3p	MIMAT0000864	Arhgap8	300115	NM_001004242	1	1	2
rno-miR-187-3p	MIMAT0000864	Il17re	362417	NM_001004091	1	1	2
rno-miR-187-3p	MIMAT0000864	Zfp39	303173	NM_001107004	1	1	2
rno-miR-187-3p	MIMAT0000864	Zfp830	497967	NM_001037360	1	1	2
rno-miR-187-3p	MIMAT0000864	LOC303448	303448	NM_001037190	1	1	2
rno-miR-187-3p	MIMAT0000864	Gja1	24392	NM_012567	1	1	2
rno-miR-187-3p	MIMAT0000864	Mcmdc2	500392	NM_001024340	1	1	2
rno-miR-187-3p	MIMAT0000864	Tgfbr3	29610	NM_017256	1	1	2
rno-miR-187-3p	MIMAT0000864	Zcchc9	309986	NM_001013156	1	1	2
rno-miR-187-3p	MIMAT0000864	RGD1306502	310158	NM_001107654	1	1	2
rno-miR-187-3p	MIMAT0000864	Clcn4	60586	NM_022198	1	1	2
rno-miR-187-3p	MIMAT0000864	Gpr61	310780	NM_001107715	1	1	2
rno-miR-187-3p	MIMAT0000864	Masp1	64023	NM_022257	1	1	2
rno-miR-187-3p	MIMAT0000864	Arl14ep	311279	NM_001014045	1	1	2
rno-miR-187-3p	MIMAT0000864	Prss30	287106	NM_199371	1	1	2
rno-miR-187-3p	MIMAT0000864	Dyrk2	314862	NM_001108100	1	1	2
rno-miR-194-5p	MIMAT0000869	Rsbn1l	311987	NM_001135872	1	1	2
rno-miR-194-5p	MIMAT0000869	Atxn1	25049	NM_012726	1	1	2
rno-miR-194-5p	MIMAT0000869	Setd5	297514	NM_001106614	1	1	2
rno-miR-194-5p	MIMAT0000869	Mid1ip1	404280	NM_206950	1	1	2
rno-miR-194-5p	MIMAT0000869	Chd4	117535	XM_232354	1	1	2
rno-miR-194-5p	MIMAT0000869	Slc35d3	308717	NM_001107522	1	1	2
rno-miR-194-5p	MIMAT0000869	Uhmk1	246332	NM_017293	1	1	2
rno-miR-194-5p	MIMAT0000869	Luc7l	360503	NM_001024269	1	1	2
rno-miR-194-5p	MIMAT0000869	Aqp8	29172	NM_019158	1	1	2
rno-miR-194-5p	MIMAT0000869	Rab11fip4	303337	NM_001107023	1	1	2
rno-miR-194-5p	MIMAT0000869	Slc25a36	501039	XM_001065705	1	1	2
rno-miR-194-5p	MIMAT0000869	Pold3	293144	NM_001024750	1	1	2
rno-miR-194-5p	MIMAT0000869	Ripk2	362491	NM_001191865	1	1	2
rno-miR-194-5p	MIMAT0000869	Cxcl1	81503	NM_030845	1	1	2
rno-miR-194-5p	MIMAT0000869	Bicd2	306809	NM_198765	1	1	2
rno-miR-194-5p	MIMAT0000869	Fam91a1	689997	NM_001127578	1	1	2
rno-miR-194-5p	MIMAT0000869	Prickle2	312563	NM_001107876	1	1	2
rno-miR-194-5p	MIMAT0000869	Il6st	25205	NM_001008725	1	1	2
rno-miR-194-5p	MIMAT0000869	Ergic2	297728	NM_001024984	1	1	2
rno-miR-194-5p	MIMAT0000869	Shisa3	498356	NM_001109087	1	1	2
rno-miR-194-5p	MIMAT0000869	Paics	140946	NM_080910	1	1	2
rno-miR-194-5p	MIMAT0000869	Mamdc2	309410	XM_001078660	1	1	2
rno-miR-194-5p	MIMAT0000869	LOC257650	257650	NM_147142	1	1	2
rno-miR-194-5p	MIMAT0000869	Ublcp1	360514	NM_001014117	1	1	2
rno-miR-194-5p	MIMAT0000869	Fdft1	29580	NM_019238	1	1	2
rno-miR-194-5p	MIMAT0000869	Nbr1	303554	NM_001024765	1	1	2
rno-miR-194-5p	MIMAT0000869	Spag16	501158	NM_001134728	1	1	2
rno-miR-194-5p	MIMAT0000869	Sumo2	690244	NM_133594	1	1	2
rno-miR-194-5p	MIMAT0000869	Myrf	293736	NM_001170487	1	1	2
rno-miR-194-5p	MIMAT0000869	Lurap1l	362535	NM_001025022	1	1	2
rno-miR-194-5p	MIMAT0000869	Gmfb	81661	NM_031032	1	1	2
rno-miR-194-5p	MIMAT0000869	Dip2c	307067	NM_001107360	1	1	2
rno-miR-194-5p	MIMAT0000869	Adamts9	312566	NM_001107877	1	1	2
rno-miR-194-5p	MIMAT0000869	Dmp1	25312	NM_203493	1	1	2
rno-miR-194-5p	MIMAT0000869	Zdhhc21	298184	NM_001039009	1	1	2
rno-miR-194-5p	MIMAT0000869	Myoz1	498440	NM_001109097	1	1	2
rno-miR-194-5p	MIMAT0000869	Zfp111	170849	NM_133323	1	1	2
rno-miR-194-5p	MIMAT0000869	Rimbp2	266780	NM_001100488	1	1	2
rno-miR-194-5p	MIMAT0000869	Paip2	361309	NM_001014148	1	1	2
rno-miR-194-5p	MIMAT0000869	Cask	29647	NM_022184	1	1	2
rno-miR-194-5p	MIMAT0000869	Osbpl11	303888	NM_001107090	1	1	2
rno-miR-194-5p	MIMAT0000869	Ube2ql1	679949	NM_001145163	1	1	2
rno-miR-194-5p	MIMAT0000869	Trappc10	309678	NM_001173528	1	1	2
rno-miR-194-5p	MIMAT0000869	Rasl2-9	751812	NM_001166675	1	1	2
rno-miR-194-5p	MIMAT0000869	Dusp9	293847	NM_001037973	1	1	2
rno-miR-194-5p	MIMAT0000869	Ttc7b	362768	NM_001108719	1	1	2
rno-miR-194-5p	MIMAT0000869	Gyg1	81675	NM_031043	1	1	2
rno-miR-194-5p	MIMAT0000869	Pitrm1	307081	NM_001107363	1	1	2
rno-miR-194-5p	MIMAT0000869	Lingo2	313156	NM_001107926	1	1	2
rno-miR-194-5p	MIMAT0000869	Tshr	25360	NM_012888	1	1	2
rno-miR-194-5p	MIMAT0000869	Nsun4	298426	NM_001106678	1	1	2
rno-miR-194-5p	MIMAT0000869	Fam107b	498796	NM_001025034	1	1	2
rno-miR-194-5p	MIMAT0000869	Marf1	170946	NM_133421	1	1	2
rno-miR-194-5p	MIMAT0000869	Gcnt3	286976	NM_173312	1	1	2
rno-miR-194-5p	MIMAT0000869	Cenpn	361416	NM_001008366	1	1	2
rno-miR-194-5p	MIMAT0000869	Slc7a5	50719	NM_017353	1	1	2
rno-miR-194-5p	MIMAT0000869	Elk4	304786	NM_001107173	1	1	2
rno-miR-194-5p	MIMAT0000869	Wbp5	680354	NM_001127502	1	1	2
rno-miR-194-5p	MIMAT0000869	Cdk19	309804	NM_001107634	1	1	2
rno-miR-194-5p	MIMAT0000869	Abo	100301568	NM_001160263	1	1	2
rno-miR-194-5p	MIMAT0000869	Gpx8	294744	NM_001106411	1	1	2
rno-miR-194-5p	MIMAT0000869	Gskip	362778	NM_001014198	1	1	2
rno-miR-194-5p	MIMAT0000869	Pggt1b	81746	NM_031082	1	1	2
rno-miR-194-5p	MIMAT0000869	Arhgap21	307178	NM_001191693	1	1	2
rno-miR-194-5p	MIMAT0000869	Rasgrp3	313874	NM_001108009	1	1	2
rno-miR-194-5p	MIMAT0000869	Atf3	25389	NM_012912	1	1	2
rno-miR-194-5p	MIMAT0000869	Slc35f6	298851	NM_001017451	1	1	2
rno-miR-194-5p	MIMAT0000869	Ostm1	499474	NM_001029925	1	1	2
rno-miR-194-5p	MIMAT0000869	Stau2	171500	NM_001007150	1	1	2
rno-miR-194-5p	MIMAT0000869	Klhl11	287706	NM_001105838	1	1	2
rno-miR-194-5p	MIMAT0000869	Cend1	361675	NM_001014163	1	1	2
rno-miR-194-5p	MIMAT0000869	Adam17	57027	NM_020306	1	1	2
rno-miR-194-5p	MIMAT0000869	Dstyk	304791	NM_199463	1	1	2
rno-miR-194-5p	MIMAT0000869	LOC682812	682812	XM_001059949	1	1	2
rno-miR-194-5p	MIMAT0000869	Tmem161b	309953	XM_001057417	1	1	2
rno-miR-194-5p	MIMAT0000869	LOC100362270	100362270	XM_002729639	1	1	2
rno-miR-194-5p	MIMAT0000869	C1qtnf3	294806	NM_001134436	1	1	2
rno-miR-194-5p	MIMAT0000869	Tspan7	363447	NM_001108815	1	1	2
rno-miR-194-5p	MIMAT0000869	Nrn1	83834	NM_053346	1	1	2
rno-miR-194-5p	MIMAT0000869	RGD1308601	307249	NM_001107374	1	1	2
rno-miR-194-5p	MIMAT0000869	Stau2	171500	NM_134466	1	1	2
rno-miR-194-5p	MIMAT0000869	Cbll1	314028	NM_001108018	1	1	2
rno-miR-194-5p	MIMAT0000869	Cyp51	25427	NM_012941	1	1	2
rno-miR-194-5p	MIMAT0000869	Brms1l	299053	NM_001106731	1	1	2
rno-miR-194-5p	MIMAT0000869	Arl6ip6	499798	NM_001024310	1	1	2
rno-miR-194-5p	MIMAT0000869	Ube2v2	287927	NM_183052	1	1	2
rno-miR-194-5p	MIMAT0000869	Zfand1	361917	XM_001055634	1	1	2
rno-miR-194-5p	MIMAT0000869	Birc2	60371	NM_021752	1	1	2
rno-miR-194-5p	MIMAT0000869	Zfp395	305972	NM_001107271	1	1	2
rno-miR-194-5p	MIMAT0000869	Proser2	683460	XM_001065403	1	1	2
rno-miR-194-5p	MIMAT0000869	Tmem161b	309953	XM_226652	1	1	2
rno-miR-194-5p	MIMAT0000869	Snapin	295217	NM_001025648	1	1	2
rno-miR-194-5p	MIMAT0000869	Cct6b	363658	NM_001014228	1	1	2
rno-miR-194-5p	MIMAT0000869	Sox11	84046	NM_053349	1	1	2
rno-miR-194-5p	MIMAT0000869	Sall1	307740	NM_001107415	1	1	2
rno-miR-194-5p	MIMAT0000869	Tnrc6b	192178	NM_138845	1	1	2
rno-miR-194-5p	MIMAT0000869	Fbxo33	314157	NM_001108023	1	1	2
rno-miR-194-5p	MIMAT0000869	Hbegf	25433	NM_012945	1	1	2
rno-miR-194-5p	MIMAT0000869	Nin	299117	NM_001106737	1	1	2
rno-miR-194-5p	MIMAT0000869	Ttc26	500086	NM_001025045	1	1	2
rno-miR-194-5p	MIMAT0000869	Tfb2m	289307	NM_001008293	1	1	2
rno-miR-194-5p	MIMAT0000869	Zfand1	361917	XM_342213	1	1	2
rno-miR-194-5p	MIMAT0000869	Csnk1d	64462	NM_139060	1	1	2
rno-miR-194-5p	MIMAT0000869	Med4	306030	NM_001024256	1	1	2
rno-miR-194-5p	MIMAT0000869	Lrrtm2	685472	NM_001109469	1	1	2
rno-miR-194-5p	MIMAT0000869	Proser1	310417	NM_001107676	1	1	2
rno-miR-194-5p	MIMAT0000869	Edn1	24323	NM_012548	1	1	2
rno-miR-194-5p	MIMAT0000869	Snapin	295217	NM_001170576	1	1	2
rno-miR-194-5p	MIMAT0000869	Ccr10	363682	NM_001108836	1	1	2
rno-miR-194-5p	MIMAT0000869	Hemgn	113882	NM_133294	1	1	2
rno-miR-194-5p	MIMAT0000869	Smarca5	307766	NM_001107419	1	1	2
rno-miR-194-5p	MIMAT0000869	Sez6	192247	NM_001105754	1	1	2
rno-miR-194-5p	MIMAT0000869	Zfp563	314584	NM_001134561	1	1	2
rno-miR-194-5p	MIMAT0000869	F2r	25439	NM_012950	1	1	2
rno-miR-194-5p	MIMAT0000869	Zbtb39	299510	NM_001130537	1	1	2
rno-miR-194-5p	MIMAT0000869	Zfp398	500108	NM_001109230	1	1	2
rno-miR-194-5p	MIMAT0000869	Acbd3	289312	NM_182843	1	1	2
rno-miR-194-5p	MIMAT0000869	Mfsd1	361957	NM_001191847	1	1	2
rno-miR-194-5p	MIMAT0000869	Wnt5a	64566	NM_022631	1	1	2
rno-miR-194-5p	MIMAT0000869	Cln5	306128	NM_001191689	1	1	2
rno-miR-194-5p	MIMAT0000869	Xpnpep3	685823	NM_001130582	1	1	2
rno-miR-194-5p	MIMAT0000869	Lrrc4c	311236	NM_001107753	1	1	2
rno-miR-194-5p	MIMAT0000869	Sod2	24787	NM_017051	1	1	2
rno-miR-194-5p	MIMAT0000869	Ntng1	295382	NM_001106465	1	1	2
rno-miR-194-5p	MIMAT0000869	Rab33b	365793	NM_001108944	1	1	2
rno-miR-194-5p	MIMAT0000869	Ptpn12	117255	NM_057115	1	1	2
rno-miR-194-5p	MIMAT0000869	Nfat5	307820	NM_001107425	1	1	2
rno-miR-194-5p	MIMAT0000869	Pja2	192256	NM_138896	1	1	2
rno-miR-194-5p	MIMAT0000869	Col14a1	314981	NM_001130548	1	1	2
rno-miR-194-5p	MIMAT0000869	Nxph1	25501	NM_012994	1	1	2
rno-miR-194-5p	MIMAT0000869	Grhl2	299979	NM_001134527	1	1	2
rno-miR-194-5p	MIMAT0000869	RGD1560028	500157	NM_001109239	1	1	2
rno-miR-194-5p	MIMAT0000869	Agpat6	290843	NM_001047849	1	1	2
rno-miR-194-5p	MIMAT0000869	Epc2	362132	NM_001108581	1	1	2
rno-miR-194-5p	MIMAT0000869	Adnp	64622	NM_022681	1	1	2
rno-miR-194-5p	MIMAT0000869	Ptpn20b	306281	NM_001080149	1	1	2
rno-miR-194-5p	MIMAT0000869	Commd2	688478	NM_001109503	1	1	2
rno-miR-194-5p	MIMAT0000869	Meis2	311311	NM_001107758	1	1	2
rno-miR-194-5p	MIMAT0000869	Stx1b	24923	NM_012700	1	1	2
rno-miR-194-5p	MIMAT0000869	Osbpl2	296461	NM_001013079	1	1	2
rno-miR-194-5p	MIMAT0000869	Lrrfip1	367314	NM_001014269	1	1	2
rno-miR-194-5p	MIMAT0000869	Tra2b	117259	NM_057119	1	1	2
rno-miR-194-5p	MIMAT0000869	Chd1	308215	NM_001107465	1	1	2
rno-miR-194-5p	MIMAT0000869	Slc36a2	246235	NM_139339	1	1	2
rno-miR-194-5p	MIMAT0000869	Med20	316209	NM_001013178	1	1	2
rno-miR-194-5p	MIMAT0000869	Hnf1b	25640	NM_013103	1	1	2
rno-miR-194-5p	MIMAT0000869	Gxylt1	300173	NM_001100887	1	1	2
rno-miR-194-5p	MIMAT0000869	Socs5	500616	NM_001109274	1	1	2
rno-miR-194-5p	MIMAT0000869	Sephs1	291314	NM_001104630	1	1	2
rno-miR-194-5p	MIMAT0000869	Api5	362170	NM_001127379	1	1	2
rno-miR-194-5p	MIMAT0000869	Snap91	65178	NM_031728	1	1	2
rno-miR-194-5p	MIMAT0000869	Hook3	306548	NM_001136098	1	1	2
rno-miR-194-5p	MIMAT0000869	Mrps21	689432	NM_001126094	1	1	2
rno-miR-194-5p	MIMAT0000869	Chd6	311607	NM_001107797	1	1	2
rno-miR-194-5p	MIMAT0000869	Fmr1	24948	NM_052804	1	1	2
rno-miR-194-5p	MIMAT0000869	Vav2	296603	NM_001106563	1	1	2
rno-miR-194-5p	MIMAT0000869	Zc4h2	367838	NM_001126374	1	1	2
rno-miR-194-5p	MIMAT0000869	Chd4	117535	XM_001063352	1	1	2
rno-miR-194-5p	MIMAT0000869	Heca	308624	NM_001107514	1	1	2
rno-miR-194-5p	MIMAT0000869	Slc15a4	246280	NM_144758	1	1	2
rno-miR-194-5p	MIMAT0000869	Lpin2	316737	NM_001108236	1	1	2
rno-miR-194-5p	MIMAT0000869	Got2	25721	NM_013177	1	1	2
rno-miR-194-5p	MIMAT0000869	Slc35f2	300713	NM_001106822	1	1	2
rno-miR-194-5p	MIMAT0000869	Sh3bgrl2	501026	NM_001137647	1	1	2
rno-miR-194-5p	MIMAT0000869	Fam188a	291320	NM_001106122	1	1	2
rno-miR-194-5p	MIMAT0000869	Krit1	362317	NM_001108618	1	1	2
rno-miR-194-5p	MIMAT0000869	Trim23	81002	NM_001100637	1	1	2
rno-miR-194-5p	MIMAT0000869	Bicd2	306809	NM_001033674	1	1	2
rno-miR-194-5p	MIMAT0000869	Dppa1	689975	NM_001105905	1	1	2
rno-miR-200c-3p	MIMAT0000873	RGD1309748	302913	NM_001106972	1	1	2
rno-miR-200c-3p	MIMAT0000873	Eps8	312812	XM_232499	1	1	2
rno-miR-200c-3p	MIMAT0000873	Nr3c1	24413	NM_012576	1	1	2
rno-miR-200c-3p	MIMAT0000873	Ripk2	362491	NM_001191865	1	1	2
rno-miR-200c-3p	MIMAT0000873	Sgcb	680229	NM_001191068	1	1	2
rno-miR-200c-3p	MIMAT0000873	C3ar1	84007	NM_032060	1	1	2
rno-miR-200c-3p	MIMAT0000873	Cnep1r1	291914	NM_001106173	1	1	2
rno-miR-200c-3p	MIMAT0000873	Cnot7	306492	NM_001107313	1	1	2
rno-miR-200c-3p	MIMAT0000873	Ddx3x	317335	NM_001108246	1	1	2
rno-miR-200c-3p	MIMAT0000873	Matr3	29150	NM_019149	1	1	2
rno-miR-200c-3p	MIMAT0000873	Gpr146	498153	NM_001109062	1	1	2
rno-miR-200c-3p	MIMAT0000873	Slc6a5	171148	NM_203334	1	1	2
rno-miR-200c-3p	MIMAT0000873	RGD1310553	301374	NM_001008517	1	1	2
rno-miR-200c-3p	MIMAT0000873	Casp2	64314	NM_022522	1	1	2
rno-miR-200c-3p	MIMAT0000873	Nalcn	266760	NM_153630	1	1	2
rno-miR-200c-3p	MIMAT0000873	St3gal6	304023	NM_207602	1	1	2
rno-miR-200c-3p	MIMAT0000873	Osgepl1	314548	NM_001024787	1	1	2
rno-miR-200c-3p	MIMAT0000873	Add3	25230	NM_031552	1	1	2
rno-miR-200c-3p	MIMAT0000873	Tmeff2	363228	NM_001108795	1	1	2
rno-miR-200c-3p	MIMAT0000873	B3galt2	686081	NM_001109492	1	1	2
rno-miR-200c-3p	MIMAT0000873	Klf4	114505	NM_053713	1	1	2
rno-miR-200c-3p	MIMAT0000873	Brix1	294799	NM_001029915	1	1	2
rno-miR-200c-3p	MIMAT0000873	Egln1	308913	XM_002725436	1	1	2
rno-miR-200c-3p	MIMAT0000873	Dcun1d4	360928	NM_001108359	1	1	2
rno-miR-200c-3p	MIMAT0000873	Ugt8	50555	NM_019276	1	1	2
rno-miR-200c-3p	MIMAT0000873	Tmem41b	361626	NM_001012358	1	1	2
rno-miR-200c-3p	MIMAT0000873	Sox2	499593	NM_001109181	1	1	2
rno-miR-200c-3p	MIMAT0000873	Phf21a	362166	XM_002726235	1	1	2
rno-miR-200c-3p	MIMAT0000873	Srf	501099	NM_001109302	1	1	2
rno-miR-200c-3p	MIMAT0000873	Ctbs	81652	NM_031023	1	1	2
rno-miR-200c-3p	MIMAT0000873	Get4	288518	NM_001163320	1	1	2
rno-miR-200c-3p	MIMAT0000873	Uba6	305268	NM_001107213	1	1	2
rno-miR-200c-3p	MIMAT0000873	Msl2	315959	XM_001071576	1	1	2
rno-miR-200c-3p	MIMAT0000873	Phex	25512	NM_013004	1	1	2
rno-miR-200c-3p	MIMAT0000873	Trim33	365894	XM_345266	1	1	2
rno-miR-200c-3p	MIMAT0000873	Tmem167a	100359823	XM_002728992	1	1	2
rno-miR-200c-3p	MIMAT0000873	Oxr1	117520	NM_057153	1	1	2
rno-miR-200c-3p	MIMAT0000873	Nek9	299204	NM_001106747	1	1	2
rno-miR-200c-3p	MIMAT0000873	Nup160	311182	NM_001107744	1	1	2
rno-miR-200c-3p	MIMAT0000873	Rbfox1	302920	NM_001106974	1	1	2
rno-miR-200c-3p	MIMAT0000873	Xkr8	313033	NM_001012099	1	1	2
rno-miR-200c-3p	MIMAT0000873	Jun	24516	NM_021835	1	1	2
rno-miR-200c-3p	MIMAT0000873	Smc2	362519	NM_001108666	1	1	2
rno-miR-200c-3p	MIMAT0000873	Dazl	680486	NM_001109414	1	1	2
rno-miR-200c-3p	MIMAT0000873	Atp1b4	84396	NM_053381	1	1	2
rno-miR-200c-3p	MIMAT0000873	Chsy1	292999	NM_001106268	1	1	2
rno-miR-200c-3p	MIMAT0000873	RGD1304810	306504	NM_001107314	1	1	2
rno-miR-200c-3p	MIMAT0000873	Pim2	317366	NM_001172103	1	1	2
rno-miR-200c-3p	MIMAT0000873	Tubb5	29214	NM_173102	1	1	2
rno-miR-200c-3p	MIMAT0000873	Blzf1	498266	NM_001017494	1	1	2
rno-miR-200c-3p	MIMAT0000873	Sulf1	171396	NM_134378	1	1	2
rno-miR-200c-3p	MIMAT0000873	Ankrd44	301415	NM_001191807	1	1	2
rno-miR-200c-3p	MIMAT0000873	St3gal2	64442	NM_031695	1	1	2
rno-miR-200c-3p	MIMAT0000873	Nptx1	266777	NM_153735	1	1	2
rno-miR-200c-3p	MIMAT0000873	Usp25	304150	NM_001107114	1	1	2
rno-miR-200c-3p	MIMAT0000873	Cdk17	314743	NM_001108082	1	1	2
rno-miR-200c-3p	MIMAT0000873	Dspp	25254	NM_012790	1	1	2
rno-miR-200c-3p	MIMAT0000873	Fam117b	363236	NM_001108797	1	1	2
rno-miR-200c-3p	MIMAT0000873	LOC687056	687056	NM_001134996	1	1	2
rno-miR-200c-3p	MIMAT0000873	Clasp2	114514	NM_053722	1	1	2
rno-miR-200c-3p	MIMAT0000873	Adamts12	294809	NM_001106420	1	1	2
rno-miR-200c-3p	MIMAT0000873	Egln1	308913	XM_002728611	1	1	2
rno-miR-200c-3p	MIMAT0000873	Scel	361086	NM_001108388	1	1	2
rno-miR-200c-3p	MIMAT0000873	Slco1a1	50572	NM_017111	1	1	2
rno-miR-200c-3p	MIMAT0000873	Suv420h1	361688	NM_001108512	1	1	2
rno-miR-200c-3p	MIMAT0000873	Lhfp	499615	NM_001109183	1	1	2
rno-miR-200c-3p	MIMAT0000873	Phf21a	362166	XM_002729198	1	1	2
rno-miR-200c-3p	MIMAT0000873	Rps6ka3	501560	NM_001192004	1	1	2
rno-miR-200c-3p	MIMAT0000873	Dync1li2	81655	NM_031026	1	1	2
rno-miR-200c-3p	MIMAT0000873	Slc19a2	289175	NM_001030024	1	1	2
rno-miR-200c-3p	MIMAT0000873	Hmgb3	305373	NM_001173341	1	1	2
rno-miR-200c-3p	MIMAT0000873	Msl2	315959	XM_236567	1	1	2
rno-miR-200c-3p	MIMAT0000873	Ube2i	25573	NM_013050	1	1	2
rno-miR-200c-3p	MIMAT0000873	Zbtb6	366029	NM_001108953	1	1	2
rno-miR-200c-3p	MIMAT0000873	Uba3	117553	NM_057205	1	1	2
rno-miR-200c-3p	MIMAT0000873	Ccdc53	299707	NM_001106776	1	1	2
rno-miR-200c-3p	MIMAT0000873	Sema6d	311384	NM_001107768	1	1	2
rno-miR-200c-3p	MIMAT0000873	Fbxw11	303024	NM_001106993	1	1	2
rno-miR-200c-3p	MIMAT0000873	Usp45	313098	NM_001107918	1	1	2
rno-miR-200c-3p	MIMAT0000873	Prkar2b	24679	NM_001030020	1	1	2
rno-miR-200c-3p	MIMAT0000873	Tmem38b	362521	NM_001014191	1	1	2
rno-miR-200c-3p	MIMAT0000873	Pisd	681361	XM_001061408	1	1	2
rno-miR-200c-3p	MIMAT0000873	Cdh11	84407	NM_053392	1	1	2
rno-miR-200c-3p	MIMAT0000873	Zfand6	293067	NM_001007630	1	1	2
rno-miR-200c-3p	MIMAT0000873	Mak16	306526	NM_001014002	1	1	2
rno-miR-200c-3p	MIMAT0000873	Wwc3	317439	XM_001069576	1	1	2
rno-miR-200c-3p	MIMAT0000873	Penk	29237	NM_017139	1	1	2
rno-miR-200c-3p	MIMAT0000873	Ptpn13	498331	NM_001100789	1	1	2
rno-miR-200c-3p	MIMAT0000873	Acsbg1	171410	NM_134389	1	1	2
rno-miR-200c-3p	MIMAT0000873	Cep41	500069	NM_001025770	1	1	2
rno-miR-200c-3p	MIMAT0000873	Slc30a4	64469	NM_172066	1	1	2
rno-miR-200c-3p	MIMAT0000873	Zfp187	266792	XM_001060246	1	1	2
rno-miR-200c-3p	MIMAT0000873	Pds5b	304218	NM_001101805	1	1	2
rno-miR-200c-3p	MIMAT0000873	RGD1307947	314788	NM_001014083	1	1	2
rno-miR-200c-3p	MIMAT0000873	Itpr1	25262	NM_001007235	1	1	2
rno-miR-200c-3p	MIMAT0000873	Cops8	363283	NM_001013227	1	1	2
rno-miR-200c-3p	MIMAT0000873	Elmod2	688581	NM_001109506	1	1	2
rno-miR-200c-3p	MIMAT0000873	Dusp1	114856	NM_053769	1	1	2
rno-miR-200c-3p	MIMAT0000873	Rtcd1	295395	NM_001004227	1	1	2
rno-miR-200c-3p	MIMAT0000873	Dennd5a	308942	NM_001107546	1	1	2
rno-miR-200c-3p	MIMAT0000873	Ndfip2	361089	NM_001108390	1	1	2
rno-miR-200c-3p	MIMAT0000873	Slc23a1	50621	NM_017315	1	1	2
rno-miR-200c-3p	MIMAT0000873	Btrc	361765	NM_001007148	1	1	2
rno-miR-200c-3p	MIMAT0000873	Phf21a	362166	XM_342467	1	1	2
rno-miR-200c-3p	MIMAT0000873	Vma21	501658	XM_001067193	1	1	2
rno-miR-200c-3p	MIMAT0000873	Gtf2b	81673	NM_031041	1	1	2
rno-miR-200c-3p	MIMAT0000873	Spta1	289257	NM_001011908	1	1	2
rno-miR-200c-3p	MIMAT0000873	Fbxo34	305830	NM_001107257	1	1	2
rno-miR-200c-3p	MIMAT0000873	Sema3f	315996	NM_001108185	1	1	2
rno-miR-200c-3p	MIMAT0000873	Kdr	25589	NM_013062	1	1	2
rno-miR-200c-3p	MIMAT0000873	B3galt1	366064	NM_001108954	1	1	2
rno-miR-200c-3p	MIMAT0000873	Olr1	140914	NM_133306	1	1	2
rno-miR-200c-3p	MIMAT0000873	Nedd1	299730	NM_001106779	1	1	2
rno-miR-200c-3p	MIMAT0000873	Rqcd1	301513	NM_001009357	1	1	2
rno-miR-200c-3p	MIMAT0000873	Zc3h6	311415	NM_001107772	1	1	2
rno-miR-200c-3p	MIMAT0000873	Med13	303403	NM_001107035	1	1	2
rno-miR-200c-3p	MIMAT0000873	Alg2	313231	NM_001100710	1	1	2
rno-miR-200c-3p	MIMAT0000873	Pthlh	24695	NM_012636	1	1	2
rno-miR-200c-3p	MIMAT0000873	Fam76a	362618	NM_001108686	1	1	2
rno-miR-200c-3p	MIMAT0000873	Pisd	681361	XM_002725000	1	1	2
rno-miR-200c-3p	MIMAT0000873	Asah1	84431	NM_053407	1	1	2
rno-miR-200c-3p	MIMAT0000873	Smc5	293967	NM_001106357	1	1	2
rno-miR-200c-3p	MIMAT0000873	Dek	306817	NM_001004255	1	1	2
rno-miR-200c-3p	MIMAT0000873	Wwc3	317439	XM_228858	1	1	2
rno-miR-200c-3p	MIMAT0000873	Hapln1	29331	NM_019189	1	1	2
rno-miR-200c-3p	MIMAT0000873	LOC498350	498350	NM_001017498	1	1	2
rno-miR-200c-3p	MIMAT0000873	Polk	171525	NM_138516	1	1	2
rno-miR-200c-3p	MIMAT0000873	Cdc40	361859	NM_001108538	1	1	2
rno-miR-200c-3p	MIMAT0000873	Creb5	500131	NM_001134621	1	1	2
rno-miR-200c-3p	MIMAT0000873	Pawr	64513	NM_033485	1	1	2
rno-miR-200c-3p	MIMAT0000873	Zfp187	266792	XM_577579	1	1	2
rno-miR-200c-3p	MIMAT0000873	Pds5b	304218	NM_001102383	1	1	2
rno-miR-200c-3p	MIMAT0000873	Zfpm2	314930	NM_001130501	1	1	2
rno-miR-200c-3p	MIMAT0000873	Nup153	25281	NM_001100470	1	1	2
rno-miR-200c-3p	MIMAT0000873	Fundc1	363442	NM_001025027	1	1	2
rno-miR-200c-3p	MIMAT0000873	Slirp	688717	NM_001109507	1	1	2
rno-miR-200c-3p	MIMAT0000873	Cyth3	116693	NM_053912	1	1	2
rno-miR-200c-3p	MIMAT0000873	Lppr4	295401	NM_001001508	1	1	2
rno-miR-200c-3p	MIMAT0000873	Kank1	309429	NM_001037197	1	1	2
rno-miR-200c-3p	MIMAT0000873	Zcchc24	361104	NM_001108394	1	1	2
rno-miR-200c-3p	MIMAT0000873	Flt1	54251	NM_019306	1	1	2
rno-miR-200c-3p	MIMAT0000873	Lpin3	362261	NM_001014184	1	1	2
rno-miR-200c-3p	MIMAT0000873	Coro1c	501841	NM_001109327	1	1	2
rno-miR-200c-3p	MIMAT0000873	Ntf3	81737	NM_031073	1	1	2
rno-miR-200c-3p	MIMAT0000873	Desi2	289277	NM_001013873	1	1	2
rno-miR-200c-3p	MIMAT0000873	Lats2	305922	NM_001107267	1	1	2
rno-miR-200c-3p	MIMAT0000873	Mad2l1bp	316237	NM_001009699	1	1	2
rno-miR-200c-3p	MIMAT0000873	Ptprz1	25613	NM_013080	1	1	2
rno-miR-200c-3p	MIMAT0000873	Rtf1	366169	NM_001108958	1	1	2
rno-miR-200c-3p	MIMAT0000873	Bnip3l	140923	NM_080888	1	1	2
rno-miR-200c-3p	MIMAT0000873	Rab21	299799	NM_001004238	1	1	2
rno-miR-200c-3p	MIMAT0000873	Cab39	301574	NM_001106924	1	1	2
rno-miR-200c-3p	MIMAT0000873	Pak7	311450	NM_001107781	1	1	2
rno-miR-200c-3p	MIMAT0000873	Rundc1	303552	XM_001081465	1	1	2
rno-miR-200c-3p	MIMAT0000873	Hook1	313370	NM_001107946	1	1	2
rno-miR-200c-3p	MIMAT0000873	Reln	24718	NM_080394	1	1	2
rno-miR-200c-3p	MIMAT0000873	Tp73	362675	NM_001108696	1	1	2
rno-miR-200c-3p	MIMAT0000873	Vipas39	681989	NM_001101004	1	1	2
rno-miR-200c-3p	MIMAT0000873	Arid4b	84481	NM_053421	1	1	2
rno-miR-200c-3p	MIMAT0000873	Sfr1	294030	NM_001047856	1	1	2
rno-miR-200c-3p	MIMAT0000873	Tfap2a	306862	NM_001107345	1	1	2
rno-miR-200c-3p	MIMAT0000873	Cbr4	359725	NM_182672	1	1	2
rno-miR-200c-3p	MIMAT0000873	Ptbp1	29497	NM_022516	1	1	2
rno-miR-200c-3p	MIMAT0000873	Lcorl	498385	XM_001058603	1	1	2
rno-miR-200c-3p	MIMAT0000873	Eif2b5	192234	NM_138866	1	1	2
rno-miR-200c-3p	MIMAT0000873	Ythdf3	361920	NM_001108546	1	1	2
rno-miR-200c-3p	MIMAT0000873	Plekha8	500132	NM_001109235	1	1	2
rno-miR-200c-3p	MIMAT0000873	Kcnd2	65180	NM_031730	1	1	2
rno-miR-200c-3p	MIMAT0000873	Slc6a15	282712	NM_172321	1	1	2
rno-miR-200c-3p	MIMAT0000873	Daglb	304289	NM_001107120	1	1	2
rno-miR-200c-3p	MIMAT0000873	Slc45a4	315054	XM_001068888	1	1	2
rno-miR-200c-3p	MIMAT0000873	Dmp1	25312	NM_203493	1	1	2
rno-miR-200c-3p	MIMAT0000873	Chrdl1	363455	NM_199502	1	1	2
rno-miR-200c-3p	MIMAT0000873	Nap1l5	688843	NM_001044293	1	1	2
rno-miR-200c-3p	MIMAT0000873	B3gnt5	116740	NM_053932	1	1	2
rno-miR-200c-3p	MIMAT0000873	Srxn1	296271	NM_001047858	1	1	2
rno-miR-200c-3p	MIMAT0000873	Zbtb12	309613	NM_001134991	1	1	2
rno-miR-200c-3p	MIMAT0000873	Golga7	361171	NM_001007731	1	1	2
rno-miR-200c-3p	MIMAT0000873	Gata4	54254	NM_144730	1	1	2
rno-miR-200c-3p	MIMAT0000873	Pard6b	362279	NM_001108609	1	1	2
rno-miR-200c-3p	MIMAT0000873	Map4k5	503027	NM_001192016	1	1	2
rno-miR-200c-3p	MIMAT0000873	Pls3	81748	NM_031084	1	1	2
rno-miR-200c-3p	MIMAT0000873	Efcab2	289280	NM_001105977	1	1	2
rno-miR-200c-3p	MIMAT0000873	Xkr6	305960	NM_001012042	1	1	2
rno-miR-200c-3p	MIMAT0000873	Rev1	316344	NM_001108213	1	1	2
rno-miR-200c-3p	MIMAT0000873	Fn1	25661	NM_019143	1	1	2
rno-miR-200c-3p	MIMAT0000873	Bag5	366734	NM_001008526	1	1	2
rno-miR-200c-3p	MIMAT0000873	Olr59	170816	NM_173293	1	1	2
rno-miR-200c-3p	MIMAT0000873	Tbk1	299827	NM_001106786	1	1	2
rno-miR-200c-3p	MIMAT0000873	Ndc80	301701	NM_001126270	1	1	2
rno-miR-200c-3p	MIMAT0000873	Tmem203	311800	NM_001107819	1	1	2
rno-miR-200c-3p	MIMAT0000873	Nbr1	303554	NM_001024765	1	1	2
rno-miR-200c-3p	MIMAT0000873	Utp11l	313581	NM_001107978	1	1	2
rno-miR-200c-3p	MIMAT0000873	Fmr1	24948	NM_052804	1	1	2
rno-miR-200c-3p	MIMAT0000873	Twistnb	362728	NM_001108707	1	1	2
rno-miR-200c-3p	MIMAT0000873	Fscn1	683788	NM_001100806	1	1	2
rno-miR-200c-3p	MIMAT0000873	Plcl1	84587	NM_053456	1	1	2
rno-miR-200c-3p	MIMAT0000873	Ccnj	294053	NM_001106369	1	1	2
rno-miR-200c-3p	MIMAT0000873	Nsun6	307148	NM_001107367	1	1	2
rno-miR-200c-3p	MIMAT0000873	Slit2	360272	NM_022632	1	1	2
rno-miR-200c-3p	MIMAT0000873	Vamp3	29528	NM_057097	1	1	2
rno-miR-200c-3p	MIMAT0000873	Lcorl	498385	XM_573620	1	1	2
rno-miR-200c-3p	MIMAT0000873	Ppap2b	192270	NM_138905	1	1	2
rno-miR-200c-3p	MIMAT0000873	Elf2	361944	NM_001012181	1	1	2
rno-miR-200c-3p	MIMAT0000873	Exoc6b	500233	NM_001109246	1	1	2
rno-miR-200c-3p	MIMAT0000873	Slc6a1	79212	NM_024371	1	1	2
rno-miR-200c-3p	MIMAT0000873	Gm2a	282838	NM_172335	1	1	2
rno-miR-200c-3p	MIMAT0000873	Mmd2	304301	NM_001037217	1	1	2
rno-miR-200c-3p	MIMAT0000873	Slc45a4	315054	XM_235397	1	1	2
rno-miR-200c-3p	MIMAT0000873	Tnfrsf11b	25341	NM_012870	1	1	2
rno-miR-200c-3p	MIMAT0000873	Mospd2	363463	NM_001134588	1	1	2
rno-miR-200c-3p	MIMAT0000873	Arl15	689079	XM_001069431	1	1	2
rno-miR-200c-3p	MIMAT0000873	Lpar1	116744	NM_053936	1	1	2
rno-miR-200c-3p	MIMAT0000873	Phtf2	296762	NM_001106577	1	1	2
rno-miR-200c-3p	MIMAT0000873	Ttc14	310314	NM_001107666	1	1	2
rno-miR-200c-3p	MIMAT0000873	Yipf5	361315	NM_001014150	1	1	2
rno-miR-200c-3p	MIMAT0000873	Eif2s1	54318	NM_019356	1	1	2
rno-miR-200c-3p	MIMAT0000873	Lrp1b	311926	NM_001107843	1	1	2
rno-miR-200c-3p	MIMAT0000873	Asip	24152	NM_052979	1	1	2
rno-miR-200c-3p	MIMAT0000873	Mdfic	362325	NM_001105668	1	1	2
rno-miR-200c-3p	MIMAT0000873	Vash1	503052	XM_001058397	1	1	2
rno-miR-200c-3p	MIMAT0000873	Ssr3	81784	NM_031120	1	1	2
rno-miR-200c-3p	MIMAT0000873	Camsap2	289400	NM_001134503	1	1	2
rno-miR-200c-3p	MIMAT0000873	Hmbox1	305968	XM_001066752	1	1	2
rno-miR-200c-3p	MIMAT0000873	Ccnyl1	316452	XM_001072068	1	1	2
rno-miR-200c-3p	MIMAT0000873	Col10a1	25681	XM_001053056	1	1	2
rno-miR-200c-3p	MIMAT0000873	Ankib1	368062	NM_001134781	1	1	2
rno-miR-200c-3p	MIMAT0000873	Tob1	170842	NM_133317	1	1	2
rno-miR-200c-3p	MIMAT0000873	Lrp1	299858	NM_001130490	1	1	2
rno-miR-200c-3p	MIMAT0000873	Ap3s1	302290	NM_001106933	1	1	2
rno-miR-200c-3p	MIMAT0000873	Ftsj3	303608	NM_001012014	1	1	2
rno-miR-200c-3p	MIMAT0000873	Pdik1l	313609	NM_001107984	1	1	2
rno-miR-200c-3p	MIMAT0000873	Snap25	25012	NM_030991	1	1	2
rno-miR-200c-3p	MIMAT0000873	Dot1l	362831	NM_001108733	1	1	2
rno-miR-200c-3p	MIMAT0000873	Zmat4	684961	NM_001134747	1	1	2
rno-miR-200c-3p	MIMAT0000873	Nudt4	94267	NM_053598	1	1	2
rno-miR-200c-3p	MIMAT0000873	Lrrtm3	294380	NM_001106387	1	1	2
rno-miR-200c-3p	MIMAT0000873	Fam210a	307343	NM_001007688	1	1	2
rno-miR-200c-3p	MIMAT0000873	Ublcp1	360514	NM_001014117	1	1	2
rno-miR-200c-3p	MIMAT0000873	Dbt	29611	NM_053312	1	1	2
rno-miR-200c-3p	MIMAT0000873	Gpr75	498434	NM_001109096	1	1	2
rno-miR-200c-3p	MIMAT0000873	Scd1	246074	NM_139192	1	1	2
rno-miR-200c-3p	MIMAT0000873	Elf2	361944	NM_001033909	1	1	2
rno-miR-200c-3p	MIMAT0000873	Arl8b	500282	NM_001024332	1	1	2
rno-miR-200c-3p	MIMAT0000873	Hnrpd	79256	NM_001082539	1	1	2
rno-miR-200c-3p	MIMAT0000873	Elavl2	286973	NM_173309	1	1	2
rno-miR-200c-3p	MIMAT0000873	Nyap1	304376	NM_001107132	1	1	2
rno-miR-200c-3p	MIMAT0000873	Dpy19l1	315496	NM_001191791	1	1	2
rno-miR-200c-3p	MIMAT0000873	Cast	25403	NM_001033715	1	1	2
rno-miR-200c-3p	MIMAT0000873	Apoo	363474	NM_001199178	1	1	2
rno-miR-200c-3p	MIMAT0000873	Arl15	689079	XM_002725902	1	1	2
rno-miR-200c-3p	MIMAT0000873	Lamc1	117036	NM_053966	1	1	2
rno-miR-200c-3p	MIMAT0000873	Ppp4r2	297486	NM_001106613	1	1	2
rno-miR-200c-3p	MIMAT0000873	RGD1305938	310362	NM_001134548	1	1	2
rno-miR-200c-3p	MIMAT0000873	Ranbp10	361396	NM_001135875	1	1	2
rno-miR-200c-3p	MIMAT0000873	Ywhag	56010	NM_019376	1	1	2
rno-miR-200c-3p	MIMAT0000873	Lpar4	302378	NM_001106940	1	1	2
rno-miR-200c-3p	MIMAT0000873	Smarcad1	312398	NM_001107864	1	1	2
rno-miR-200c-3p	MIMAT0000873	Cacna1c	24239	NM_012517	1	1	2
rno-miR-200c-3p	MIMAT0000873	Fam180a	362336	NM_001108621	1	1	2
rno-miR-200c-3p	MIMAT0000873	Vash1	503052	XM_578575	1	1	2
rno-miR-200c-3p	MIMAT0000873	Ube2b	81816	NM_031138	1	1	2
rno-miR-200c-3p	MIMAT0000873	Noa1	289562	NM_001006959	1	1	2
rno-miR-200c-3p	MIMAT0000873	Hmbox1	305968	XM_224289	1	1	2
rno-miR-200c-3p	MIMAT0000873	Dner	316573	XM_001064351	1	1	2
rno-miR-200c-3p	MIMAT0000873	Col10a1	25681	XM_002725875	1	1	2
rno-miR-200c-3p	MIMAT0000873	Ermp1	373544	NM_184050	1	1	2
rno-miR-200c-3p	MIMAT0000873	Pik3ca	170911	NM_133399	1	1	2
rno-miR-200c-3p	MIMAT0000873	Ebag9	299864	NM_001009665	1	1	2
rno-miR-200c-3p	MIMAT0000873	Smurf2	303614	NM_001107061	1	1	2
rno-miR-200c-3p	MIMAT0000873	Errfi1	313729	NM_001014071	1	1	2
rno-miR-200c-3p	MIMAT0000873	Prkcb	25023	NM_001172305	1	1	2
rno-miR-200c-3p	MIMAT0000873	Ckap4	362859	NM_001108740	1	1	2
rno-miR-200c-3p	MIMAT0000873	Pgm2l1	685076	NM_001109454	1	1	2
rno-miR-200c-3p	MIMAT0000873	Efna1	94268	NM_053599	1	1	2
rno-miR-200c-3p	MIMAT0000873	Asf1a	294408	NM_001106389	1	1	2
rno-miR-200c-3p	MIMAT0000873	Zfp532	307362	NM_001107382	1	1	2
rno-miR-200c-3p	MIMAT0000873	Ccl9	360579	NM_001012357	1	1	2
rno-miR-200c-3p	MIMAT0000873	Ndst1	29633	NM_024361	1	1	2
rno-miR-200c-3p	MIMAT0000873	Tubb2a	498736	NM_001109119	1	1	2
rno-miR-200c-3p	MIMAT0000873	Fgd4	246174	NM_139263	1	1	2
rno-miR-200c-3p	MIMAT0000873	Supt20	361946	NM_001014170	1	1	2
rno-miR-200c-3p	MIMAT0000873	Mknk1	500526	NM_001044267	1	1	2
rno-miR-200c-3p	MIMAT0000873	Hnrpd	79256	NM_001082540	1	1	2
rno-miR-200c-3p	MIMAT0000873	Fxr2	287433	NM_001100647	1	1	2
rno-miR-200c-3p	MIMAT0000873	Git2	304546	NM_001005553	1	1	2
rno-miR-200c-3p	MIMAT0000873	Tmem45b	315524	NM_001033067	1	1	2
rno-miR-200c-3p	MIMAT0000873	Cast	25403	NM_001033716	1	1	2
rno-miR-200c-3p	MIMAT0000873	Gabpa	363735	NM_001108841	1	1	2
rno-miR-200c-3p	MIMAT0000873	Srsf1	689890	NM_001109552	1	1	2
rno-miR-200c-3p	MIMAT0000873	Khdrbs1	117268	NM_130405	1	1	2
rno-miR-200c-3p	MIMAT0000873	Gem	297902	NM_001106637	1	1	2
rno-miR-200c-3p	MIMAT0000873	Igsf10	310448	NM_198768	1	1	2
rno-miR-200c-3p	MIMAT0000873	Rap2c	302495	NM_001106950	1	1	2
rno-miR-200c-3p	MIMAT0000873	Gmcl1	312516	NM_001010956	1	1	2
rno-miR-200c-3p	MIMAT0000873	Cyp1a1	24296	NM_012540	1	1	2
rno-miR-200c-3p	MIMAT0000873	Rimklb	362428	XM_001060530	1	1	2
rno-miR-200c-3p	MIMAT0000873	Aarsd1	619440	NM_001034109	1	1	2
rno-miR-200c-3p	MIMAT0000873	Cish	83681	NM_031804	1	1	2
rno-miR-200c-3p	MIMAT0000873	Spryd7	290303	NM_001009635	1	1	2
rno-miR-200c-3p	MIMAT0000873	Slitrk1	306147	NM_001107283	1	1	2
rno-miR-200c-3p	MIMAT0000873	Dner	316573	XM_001077059	1	1	2
rno-miR-200c-3p	MIMAT0000873	Cebpd	25695	NM_013154	1	1	2
rno-miR-200c-3p	MIMAT0000873	Prrt1	406167	NM_001032285	1	1	2
rno-miR-200c-3p	MIMAT0000873	Nap1l3	170914	NM_133402	1	1	2
rno-miR-200c-3p	MIMAT0000873	Med30	299905	NM_001130539	1	1	2
rno-miR-200c-3p	MIMAT0000873	Etv5	303828	NM_001107082	1	1	2
rno-miR-200c-3p	MIMAT0000873	Dnajb5	313811	NM_001108004	1	1	2
rno-miR-200c-3p	MIMAT0000873	Fhl1	25177	NM_001033926	1	1	2
rno-miR-200c-3p	MIMAT0000873	Slc41a2	362861	NM_001108742	1	1	2
rno-miR-200c-3p	MIMAT0000873	Eny2	685258	NM_001130580	1	1	2
rno-miR-200c-3p	MIMAT0000873	Mgat2	94273	NM_053604	1	1	2
rno-miR-200c-3p	MIMAT0000873	Serinc1	294421	NM_182951	1	1	2
rno-miR-200c-3p	MIMAT0000873	Papd5	307745	NM_001107416	1	1	2
rno-miR-200c-3p	MIMAT0000873	Spag9	360600	NM_001108290	1	1	2
rno-miR-200c-3p	MIMAT0000873	Slc38a2	29642	NM_181090	1	1	2
rno-miR-200c-3p	MIMAT0000873	Ppil4	361449	NM_001108457	1	1	2
rno-miR-200c-3p	MIMAT0000873	Fam107b	498796	NM_001025034	1	1	2
rno-miR-200c-3p	MIMAT0000873	Ywhab	56011	NM_019377	1	1	2
rno-miR-200c-3p	MIMAT0000873	Sema3d	246262	NM_001104633	1	1	2
rno-miR-200c-3p	MIMAT0000873	Zc3h15	362154	NM_001010963	1	1	2
rno-miR-200c-3p	MIMAT0000873	Sptssa	500651	NM_001047743	1	1	2
rno-miR-200c-3p	MIMAT0000873	Hnrpd	79256	NM_001082541	1	1	2
rno-miR-200c-3p	MIMAT0000873	Smg8	287596	XM_001081151	1	1	2
rno-miR-200c-3p	MIMAT0000873	Mdm4	304798	NM_001012026	1	1	2
rno-miR-200c-3p	MIMAT0000873	Fam118b	315549	NM_001025283	1	1	2
rno-miR-200c-3p	MIMAT0000873	Cast	25403	NM_053295	1	1	2
rno-miR-200c-3p	MIMAT0000873	Acyp2	364224	NM_001169145	1	1	2
rno-miR-200c-3p	MIMAT0000873	Ankrd40	690586	NM_001134699	1	1	2
rno-miR-200c-3p	MIMAT0000873	Hnrnpu	117280	NM_057139	1	1	2
rno-miR-200c-3p	MIMAT0000873	Zdhhc21	298184	NM_001039009	1	1	2
rno-miR-200c-3p	MIMAT0000873	B3galnt1	310508	NM_001013158	1	1	2
rno-miR-200c-3p	MIMAT0000873	Ap1s2	302671	NM_001127531	1	1	2
rno-miR-200c-3p	MIMAT0000873	Zfyve20	312562	NM_001107875	1	1	2
rno-miR-200c-3p	MIMAT0000873	Ets1	24356	NM_012555	1	1	2
rno-miR-200c-3p	MIMAT0000873	Rimklb	362428	XM_342749	1	1	2
rno-miR-200c-3p	MIMAT0000873	Ppapdc2	619549	NM_001034854	1	1	2
rno-miR-200c-3p	MIMAT0000873	Scd	83792	NM_031841	1	1	2
rno-miR-200c-3p	MIMAT0000873	Cldn23	290789	NM_001033062	1	1	2
rno-miR-200c-3p	MIMAT0000873	Bap1	306257	NM_001107292	1	1	2
rno-miR-200c-3p	MIMAT0000873	Fndc3c1	317224	NM_001191722	1	1	2
rno-miR-200c-3p	MIMAT0000873	Vldlr	25696	NM_013155	1	1	2
rno-miR-200c-3p	MIMAT0000873	Pdcd10	494345	NM_001009542	1	1	2
rno-miR-200c-3p	MIMAT0000873	Map4k3	170920	NM_133407	1	1	2
rno-miR-200c-3p	MIMAT0000873	Arih1	300756	NM_001013108	1	1	2
rno-miR-200c-3p	MIMAT0000873	Dgat2	252900	NM_001012345	1	1	2
rno-miR-200c-3p	MIMAT0000873	Osbpl11	303888	NM_001107090	1	1	2
rno-miR-200c-3p	MIMAT0000873	Fbxo33	314157	NM_001108023	1	1	2
rno-miR-200c-3p	MIMAT0000873	Fhl1	25177	NM_145669	1	1	2
rno-miR-200c-3p	MIMAT0000873	R3hdm2	362894	NM_001130557	1	1	2
rno-miR-200c-3p	MIMAT0000873	Gtf3c4	685539	NM_001109473	1	1	2
rno-miR-200c-3p	MIMAT0000873	Yme1l1	114217	NM_053682	1	1	2
rno-miR-200c-3p	MIMAT0000873	Sesn1	294518	NM_001106396	1	1	2
rno-miR-200c-3p	MIMAT0000873	Atrnl1	307992	XM_001064577	1	1	2
rno-miR-200c-3p	MIMAT0000873	Arhgdia	360678	NM_001007005	1	1	2
rno-miR-200c-3p	MIMAT0000873	Gdi2	29662	NM_017276	1	1	2
rno-miR-200c-3p	MIMAT0000873	Pcf11	361605	XM_001062815	1	1	2
rno-miR-200c-3p	MIMAT0000873	Kctd15	499129	NM_001109141	1	1	2
rno-miR-200c-3p	MIMAT0000873	Tsnax	64028	NM_022262	1	1	2
rno-miR-200c-3p	MIMAT0000873	Phf21a	362166	XM_001070000	1	1	2
rno-miR-200c-3p	MIMAT0000873	Vstm5	500947	NM_001144870	1	1	2
rno-miR-200c-3p	MIMAT0000873	Hnrpd	79256	NM_024404	1	1	2
rno-miR-200c-3p	MIMAT0000873	Smg8	287596	XM_213430	1	1	2
rno-miR-200c-3p	MIMAT0000873	Wdfy3	305164	NM_001170551	1	1	2
rno-miR-200c-3p	MIMAT0000873	Tln2	315776	XM_001056646	1	1	2
rno-miR-200c-3p	MIMAT0000873	Nog	25495	NM_012990	1	1	2
rno-miR-200c-3p	MIMAT0000873	Paip1	365684	NM_001108937	1	1	2
rno-miR-200c-3p	MIMAT0000873	LOC100125362	100125362	NM_001103354	1	1	2
rno-miR-200c-3p	MIMAT0000873	Oxr1	117520	NM_001197332	1	1	2
rno-miR-200c-3p	MIMAT0000873	Atl2	298757	NM_001100671	1	1	2
rno-miR-200c-3p	MIMAT0000873	Rapgef2	310533	NM_001107684	1	1	2
rno-miR-200c-3p	MIMAT0000873	Mmgt1	302864	NM_001106970	1	1	2
rno-miR-200c-3p	MIMAT0000873	Eps8	312812	XM_001072957	1	1	2
rno-miR-200c-3p	MIMAT0000873	Gls	24398	NM_001109968	1	1	2
rno-miR-200c-3p	MIMAT0000873	MGC94199	362483	NM_001007746	1	1	2
rno-miR-200c-3p	MIMAT0000873	Nrbp1	619579	NM_001034997	1	1	2
rno-miR-200c-3p	MIMAT0000873	Rps6kb1	83840	NM_031985	1	1	2
rno-miR-200c-3p	MIMAT0000873	Usp6nl	291309	NM_001106120	1	1	2
rno-miR-200c-3p	MIMAT0000873	Gpm6a	306439	NM_178105	1	1	2
rno-miR-200c-3p	MIMAT0000873	Fndc3c1	317224	XM_001054443	1	1	2
rno-miR-200c-3p	MIMAT0000873	Plcg1	25738	NM_013187	1	1	2
rno-miR-200c-3p	MIMAT0000873	Mb21d2	498100	NM_001109056	1	1	2
rno-miR-200c-3p	MIMAT0000873	Ptpn21	171070	NM_133545	1	1	2
rno-miR-200c-3p	MIMAT0000873	Tmod3	300838	NM_001011997	1	1	2
rno-miR-200c-3p	MIMAT0000873	Oat	64313	NM_022521	1	1	2
rno-miR-200c-3p	MIMAT0000873	Zwint	257644	NM_147138	1	1	2
rno-miR-200c-3p	MIMAT0000873	Gtf2e1	303918	NM_001100556	1	1	2
rno-miR-200c-3p	MIMAT0000873	Mpp5	314259	NM_001108034	1	1	2
rno-miR-200c-3p	MIMAT0000873	Add3	25230	NM_001164103	1	1	2
rno-miR-200c-3p	MIMAT0000873	Mrap2	363112	NM_001108774	1	1	2
rno-miR-200c-3p	MIMAT0000873	Jazf1	685879	XM_002726367	1	1	2
rno-miR-200c-3p	MIMAT0000873	Cited2	114490	NM_053698	1	1	2
rno-miR-200c-3p	MIMAT0000873	Skp2	294790	NM_001106416	1	1	2
rno-miR-200c-3p	MIMAT0000873	Atrnl1	307992	XM_217657	1	1	2
rno-miR-200c-3p	MIMAT0000873	Arpc5	360854	NM_001025717	1	1	2
rno-miR-200c-3p	MIMAT0000873	Zfp292	50552	NM_001008879	1	1	2
rno-miR-200c-3p	MIMAT0000873	Pcf11	361605	XM_341883	1	1	2
rno-miR-200c-3p	MIMAT0000873	RGD1560108	499309	NM_001109161	1	1	2
rno-miR-200c-3p	MIMAT0000873	Phf21a	362166	XM_002726234	1	1	2
rno-miR-200c-3p	MIMAT0000873	Slc25a36	501039	XM_001065705	1	1	2
rno-miR-200c-3p	MIMAT0000873	Adcy2	81636	NM_031007	1	1	2
rno-miR-200c-3p	MIMAT0000873	Naa50	288108	NM_001105881	1	1	2
rno-miR-200c-3p	MIMAT0000873	Paqr3	305203	NM_001012033	1	1	2
rno-miR-200c-3p	MIMAT0000873	Tln2	315776	XM_236367	1	1	2
rno-miR-200c-3p	MIMAT0000873	Nxph1	25501	NM_012994	1	1	2
rno-miR-200c-3p	MIMAT0000873	Trim33	365894	XM_001064349	1	1	2
rno-miR-200c-3p	MIMAT0000873	Slc35a2	100158233	NM_001127642	1	1	2
rno-miR-200c-3p	MIMAT0000873	Oxr1	117520	NM_001197907	1	1	2
rno-miR-200c-3p	MIMAT0000873	G2e3	299002	NM_001106726	1	1	2
rno-miR-200c-3p	MIMAT0000873	Tram1l1	310846	NM_001107724	1	1	2
rno-miR-203a-3p	MIMAT0000876	Nsg1	25247	NM_024128	1	1	2
rno-miR-203a-3p	MIMAT0000876	Slc24a2	84550	NM_031743	1	1	2
rno-miR-203a-3p	MIMAT0000876	LOC100363253	100363253	XM_002728891	1	1	2
rno-miR-203a-3p	MIMAT0000876	Ankrd34a	295283	NM_001024980	1	1	2
rno-miR-203a-3p	MIMAT0000876	Zmym2	305913	XM_001060431	1	1	2
rno-miR-203a-3p	MIMAT0000876	Ddx21	317399	NM_001037201	1	1	2
rno-miR-203a-3p	MIMAT0000876	Psme4	498433	NM_001025140	1	1	2
rno-miR-203a-3p	MIMAT0000876	Slc13a1	58980	NM_031651	1	1	2
rno-miR-203a-3p	MIMAT0000876	Mafk	246760	NM_145673	1	1	2
rno-miR-203a-3p	MIMAT0000876	Morf4l1	300891	NM_001011999	1	1	2
rno-miR-203a-3p	MIMAT0000876	Snx18	310097	NM_001107652	1	1	2
rno-miR-203a-3p	MIMAT0000876	Ptprc	24699	NM_001109889	1	1	2
rno-miR-203a-3p	MIMAT0000876	Necap1	312694	NM_001029919	1	1	2
rno-miR-203a-3p	MIMAT0000876	Dnajc25	362526	NM_001025021	1	1	2
rno-miR-203a-3p	MIMAT0000876	Plekhg3	314249	XM_234320	1	1	2
rno-miR-203a-3p	MIMAT0000876	Fundc1	363442	NM_001025027	1	1	2
rno-miR-203a-3p	MIMAT0000876	Lypla1	25514	NM_013006	1	1	2
rno-miR-203a-3p	MIMAT0000876	Cited2	114490	NM_053698	1	1	2
rno-miR-203a-3p	MIMAT0000876	Phtf2	296762	NM_001106577	1	1	2
rno-miR-203a-3p	MIMAT0000876	Zfp407	307213	XM_001061052	1	1	2
rno-miR-203a-3p	MIMAT0000876	Ss18	361295	NM_001100900	1	1	2
rno-miR-203a-3p	MIMAT0000876	Steap4	499991	NM_001044265	1	1	2
rno-miR-203a-3p	MIMAT0000876	Dpys	65135	NM_031705	1	1	2
rno-miR-203a-3p	MIMAT0000876	Ska2	287598	NM_001009624	1	1	2
rno-miR-203a-3p	MIMAT0000876	Sowahc	503306	NM_001109364	1	1	2
rno-miR-203a-3p	MIMAT0000876	Cnih4	289324	NM_001105981	1	1	2
rno-miR-203a-3p	MIMAT0000876	Cluh	303300	XM_001080615	1	1	2
rno-miR-203a-3p	MIMAT0000876	Slc25a46	291709	NM_001100515	1	1	2
rno-miR-203a-3p	MIMAT0000876	Son	304092	NM_001170327	1	1	2
rno-miR-203a-3p	MIMAT0000876	Rfx7	315804	NM_001127490	1	1	2
rno-miR-203a-3p	MIMAT0000876	LOC367975	367975	NM_001079896	1	1	2
rno-miR-203a-3p	MIMAT0000876	Map1b	29456	NM_019217	1	1	2
rno-miR-203a-3p	MIMAT0000876	Slco6b1	170925	NM_133412	1	1	2
rno-miR-203a-3p	MIMAT0000876	Dicer1	299284	XM_001068155	1	1	2
rno-miR-203a-3p	MIMAT0000876	Fkrp	308390	NM_001025678	1	1	2
rno-miR-203a-3p	MIMAT0000876	Lmo2	362176	NM_001037358	1	1	2
rno-miR-203a-3p	MIMAT0000876	Lrp4	83469	NM_031322	1	1	2
rno-miR-203a-3p	MIMAT0000876	B3galt2	686081	NM_001109492	1	1	2
rno-miR-203a-3p	MIMAT0000876	Cnr1	25248	NM_012784	1	1	2
rno-miR-203a-3p	MIMAT0000876	Fgl2	84586	NM_053455	1	1	2
rno-miR-203a-3p	MIMAT0000876	Rap1a	295347	NM_001005765	1	1	2
rno-miR-203a-3p	MIMAT0000876	Zmym2	305913	XM_224241	1	1	2
rno-miR-203a-3p	MIMAT0000876	RGD1305733	360459	NM_001014114	1	1	2
rno-miR-203a-3p	MIMAT0000876	Naa30	498489	NM_001109099	1	1	2
rno-miR-203a-3p	MIMAT0000876	Kcnv1	60326	NM_021697	1	1	2
rno-miR-203a-3p	MIMAT0000876	Rapgef4	252857	XM_001060956	1	1	2
rno-miR-203a-3p	MIMAT0000876	Zfp445	301076	NM_001191802	1	1	2
rno-miR-203a-3p	MIMAT0000876	Sema5a	310207	NM_001107659	1	1	2
rno-miR-203a-3p	MIMAT0000876	Ptprc	24699	NM_001109890	1	1	2
rno-miR-203a-3p	MIMAT0000876	Tgs1	312947	NM_001107904	1	1	2
rno-miR-203a-3p	MIMAT0000876	Camta1	362665	NM_001195560	1	1	2
rno-miR-203a-3p	MIMAT0000876	Osgepl1	314548	NM_001024787	1	1	2
rno-miR-203a-3p	MIMAT0000876	Gla	363494	NM_001108820	1	1	2
rno-miR-203a-3p	MIMAT0000876	Slc6a4	25553	NM_013034	1	1	2
rno-miR-203a-3p	MIMAT0000876	Ccnc	114839	NM_001100472	1	1	2
rno-miR-203a-3p	MIMAT0000876	Mrpl35	297334	NM_001106596	1	1	2
rno-miR-203a-3p	MIMAT0000876	Zfp407	307213	XM_225679	1	1	2
rno-miR-203a-3p	MIMAT0000876	Abce1	361390	NM_001108446	1	1	2
rno-miR-203a-3p	MIMAT0000876	Phf14	500030	NM_001110492	1	1	2
rno-miR-203a-3p	MIMAT0000876	Fstl1	79210	NM_024369	1	1	2
rno-miR-203a-3p	MIMAT0000876	Ube2v2	287927	NM_183052	1	1	2
rno-miR-203a-3p	MIMAT0000876	Akirin1	595134	NM_001030054	1	1	2
rno-miR-203a-3p	MIMAT0000876	Hsd17b11	289456	NM_001004209	1	1	2
rno-miR-203a-3p	MIMAT0000876	Cluh	303300	XM_220693	1	1	2
rno-miR-203a-3p	MIMAT0000876	Elmod2	688581	NM_001109506	1	1	2
rno-miR-203a-3p	MIMAT0000876	Tox3	291908	NM_001106171	1	1	2
rno-miR-203a-3p	MIMAT0000876	Usp30	304579	NM_001107153	1	1	2
rno-miR-203a-3p	MIMAT0000876	Ttk	315852	NM_001108172	1	1	2
rno-miR-203a-3p	MIMAT0000876	Stk25	373542	NM_184049	1	1	2
rno-miR-203a-3p	MIMAT0000876	Slc22a3	29504	NM_019230	1	1	2
rno-miR-203a-3p	MIMAT0000876	Dusp5	171109	NM_133578	1	1	2
rno-miR-203a-3p	MIMAT0000876	Dicer1	299284	XM_001069041	1	1	2
rno-miR-203a-3p	MIMAT0000876	Ikzf5	309031	NM_001107555	1	1	2
rno-miR-203a-3p	MIMAT0000876	Fgg	24367	NM_012559	1	1	2
rno-miR-203a-3p	MIMAT0000876	Lmo2	362176	NM_001244779	1	1	2
rno-miR-203a-3p	MIMAT0000876	Impa1	83523	NM_032057	1	1	2
rno-miR-203a-3p	MIMAT0000876	Gclc	25283	NM_012815	1	1	2
rno-miR-203a-3p	MIMAT0000876	Pola1	85241	NM_053479	1	1	2
rno-miR-203a-3p	MIMAT0000876	Lppr4	295401	NM_001001508	1	1	2
rno-miR-203a-3p	MIMAT0000876	Lats2	305922	NM_001107267	1	1	2
rno-miR-203a-3p	MIMAT0000876	Pank3	360511	NM_001108272	1	1	2
rno-miR-203a-3p	MIMAT0000876	RGD1564899	498579	XM_001060995	1	1	2
rno-miR-203a-3p	MIMAT0000876	Atxn3	60331	NM_021702	1	1	2
rno-miR-203a-3p	MIMAT0000876	Rapgef4	252857	XM_002726175	1	1	2
rno-miR-203a-3p	MIMAT0000876	Gltscr1l	301235	NM_001106888	1	1	2
rno-miR-203a-3p	MIMAT0000876	RGD1306195	313163	NM_001014062	1	1	2
rno-miR-203a-3p	MIMAT0000876	Etv1	362733	NM_001108709	1	1	2
rno-miR-203a-3p	MIMAT0000876	Tmcc3	314751	NM_001108084	1	1	2
rno-miR-203a-3p	MIMAT0000876	Acyp2	364224	NM_001169145	1	1	2
rno-miR-203a-3p	MIMAT0000876	Ppp1cb	25594	NM_013065	1	1	2
rno-miR-203a-3p	MIMAT0000876	B3gnt5	116740	NM_053932	1	1	2
rno-miR-203a-3p	MIMAT0000876	RGD1311164	297607	NM_001106623	1	1	2
rno-miR-203a-3p	MIMAT0000876	Mex3c	307271	NM_001107377	1	1	2
rno-miR-203a-3p	MIMAT0000876	Cbfa2t3	361431	NM_001108453	1	1	2
rno-miR-203a-3p	MIMAT0000876	Cped1	500046	XM_002729287	1	1	2
rno-miR-203a-3p	MIMAT0000876	Gdf10	79216	NM_024375	1	1	2
rno-miR-203a-3p	MIMAT0000876	Lpp	288010	NM_001013864	1	1	2
rno-miR-203a-3p	MIMAT0000876	Surf2	619345	NM_001033866	1	1	2
rno-miR-203a-3p	MIMAT0000876	Usp46	289584	NM_001191596	1	1	2
rno-miR-203a-3p	MIMAT0000876	Wsb1	303336	NM_001025664	1	1	2
rno-miR-203a-3p	MIMAT0000876	Rundc3b	688590	NM_001047116	1	1	2
rno-miR-203a-3p	MIMAT0000876	RGD1562218	292100	NM_001034919	1	1	2
rno-miR-203a-3p	MIMAT0000876	Npl	304860	NM_001013984	1	1	2
rno-miR-203a-3p	MIMAT0000876	RGD1309079	315891	NM_001134472	1	1	2
rno-miR-203a-3p	MIMAT0000876	Prkag2	373545	NM_184051	1	1	2
rno-miR-203a-3p	MIMAT0000876	Arntl	29657	NM_024362	1	1	2
rno-miR-203a-3p	MIMAT0000876	Slc25a21	171151	NM_133614	1	1	2
rno-miR-203a-3p	MIMAT0000876	Sirt6	299638	NM_001031649	1	1	2
rno-miR-203a-3p	MIMAT0000876	RGD1307235	309053	NM_001134546	1	1	2
rno-miR-203a-3p	MIMAT0000876	Gls	24398	NM_001109968	1	1	2
rno-miR-203a-3p	MIMAT0000876	Eif5a2	310261	NM_001100697	1	1	2
rno-miR-203a-3p	MIMAT0000876	Lmo2	362176	NM_001244780	1	1	2
rno-miR-203a-3p	MIMAT0000876	Ptprc	24699	NM_138507	1	1	2
rno-miR-203a-3p	MIMAT0000876	Vdac3	83532	NM_031355	1	1	2
rno-miR-203a-3p	MIMAT0000876	Etv1	362733	NM_001163156	1	1	2
rno-miR-203a-3p	MIMAT0000876	Acsl1	25288	NM_012820	1	1	2
rno-miR-203a-3p	MIMAT0000876	Sec16b	89868	NM_053571	1	1	2
rno-miR-203a-3p	MIMAT0000876	Sestd1	295678	NM_001134514	1	1	2
rno-miR-203a-3p	MIMAT0000876	Dis3	306103	NM_001127483	1	1	2
rno-miR-203a-3p	MIMAT0000876	Spag9	360600	NM_001108290	1	1	2
rno-miR-203a-3p	MIMAT0000876	RGD1564899	498579	XM_573855	1	1	2
rno-miR-203a-3p	MIMAT0000876	Sult1d1	60393	NM_021769	1	1	2
rno-miR-203a-3p	MIMAT0000876	Rapgef4	252857	XM_215985	1	1	2
rno-miR-203a-3p	MIMAT0000876	Cyp39a1	301264	NM_001106893	1	1	2
rno-miR-203a-3p	MIMAT0000876	Dcaf10	313242	NM_001107935	1	1	2
rno-miR-203a-3p	MIMAT0000876	Zfc3h1	314836	XM_001078700	1	1	2
rno-miR-203a-3p	MIMAT0000876	Itga8	364786	NM_001173972	1	1	2
rno-miR-203a-3p	MIMAT0000876	Cd38	25668	NM_013127	1	1	2
rno-miR-203a-3p	MIMAT0000876	Csde1	117180	NM_054006	1	1	2
rno-miR-203a-3p	MIMAT0000876	Casc1	297720	NM_001106627	1	1	2
rno-miR-203a-3p	MIMAT0000876	Zfp608	307296	NM_001107378	1	1	2
rno-miR-203a-3p	MIMAT0000876	Ppil4	361449	NM_001108457	1	1	2
rno-miR-203a-3p	MIMAT0000876	Ttc26	500086	NM_001025045	1	1	2
rno-miR-203a-3p	MIMAT0000876	Hpgd	79242	NM_024390	1	1	2
rno-miR-203a-3p	MIMAT0000876	Naa50	288108	NM_001105881	1	1	2
rno-miR-203a-3p	MIMAT0000876	Atp13a3	678704	NM_001109369	1	1	2
rno-miR-203a-3p	MIMAT0000876	Dr1	289881	NM_001011914	1	1	2
rno-miR-203a-3p	MIMAT0000876	Wsb1	303336	NM_001042561	1	1	2
rno-miR-203a-3p	MIMAT0000876	Nap1l5	688843	NM_001044293	1	1	2
rno-miR-203a-3p	MIMAT0000876	Mcoln2	292168	NM_001039005	1	1	2
rno-miR-203a-3p	MIMAT0000876	Tpr	304862	NM_001107185	1	1	2
rno-miR-203a-3p	MIMAT0000876	Stag1	315958	NM_001108179	1	1	2
rno-miR-203a-3p	MIMAT0000876	Xk	497078	NM_001012227	1	1	2
rno-miR-203a-3p	MIMAT0000876	Gabra1	29705	NM_183326	1	1	2
rno-miR-203a-3p	MIMAT0000876	Hadhb	171155	NM_133618	1	1	2
rno-miR-203a-3p	MIMAT0000876	Tbk1	299827	NM_001106786	1	1	2
rno-miR-203a-3p	MIMAT0000876	Ovol1	309164	NM_001107572	1	1	2
rno-miR-203a-3p	MIMAT0000876	Igf1	24482	NM_001082477	1	1	2
rno-miR-203a-3p	MIMAT0000876	Ttc14	310314	NM_001107666	1	1	2
rno-miR-203a-3p	MIMAT0000876	Lmo2	362176	NM_001244781	1	1	2
rno-miR-203a-3p	MIMAT0000876	Vsnl1	24877	NM_012686	1	1	2
rno-miR-203a-3p	MIMAT0000876	Slc32a1	83612	NM_031782	1	1	2
rno-miR-203a-3p	MIMAT0000876	Tmx1	362751	NM_001024800	1	1	2
rno-miR-203a-3p	MIMAT0000876	Adk	25368	NM_012895	1	1	2
rno-miR-203a-3p	MIMAT0000876	Gosr1	94189	NM_053584	1	1	2
rno-miR-203a-3p	MIMAT0000876	Secisbp2l	296115	NM_001168527	1	1	2
rno-miR-203a-3p	MIMAT0000876	Gpr180	306165	NM_001006994	1	1	2
rno-miR-203a-3p	MIMAT0000876	Cwc25	360613	NM_001108295	1	1	2
rno-miR-203a-3p	MIMAT0000876	Ahrr	498999	NM_001024285	1	1	2
rno-miR-203a-3p	MIMAT0000876	Bcl2l2	60434	NM_021850	1	1	2
rno-miR-203a-3p	MIMAT0000876	Sostdc1	266803	NM_153737	1	1	2
rno-miR-203a-3p	MIMAT0000876	Cab39	301574	NM_001106924	1	1	2
rno-miR-203a-3p	MIMAT0000876	Zmpste24	313564	NM_001107974	1	1	2
rno-miR-203a-3p	MIMAT0000876	Zfc3h1	314836	XM_235146	1	1	2
rno-miR-203a-3p	MIMAT0000876	Reep5	364838	NM_001108888	1	1	2
rno-miR-203a-3p	MIMAT0000876	Smad1	25671	NM_013130	1	1	2
rno-miR-203a-3p	MIMAT0000876	Khdrbs1	117268	NM_130405	1	1	2
rno-miR-203a-3p	MIMAT0000876	Mrpl15	297799	NM_001106633	1	1	2
rno-miR-203a-3p	MIMAT0000876	Tnfaip8	307428	NM_001107387	1	1	2
rno-miR-203a-3p	MIMAT0000876	Ube3a	361585	NM_001191837	1	1	2
rno-miR-203a-3p	MIMAT0000876	Arl8b	500282	NM_001024332	1	1	2
rno-miR-203a-3p	MIMAT0000876	Hnrnpl	80846	NM_001134760	1	1	2
rno-miR-203a-3p	MIMAT0000876	Wrb	288233	NM_199373	1	1	2
rno-miR-203a-3p	MIMAT0000876	Tmem178b	679651	NM_001195277	1	1	2
rno-miR-203a-3p	MIMAT0000876	Xpo4	290280	NM_001106042	1	1	2
rno-miR-203a-3p	MIMAT0000876	Rnf135	303350	NM_001012010	1	1	2
rno-miR-203a-3p	MIMAT0000876	Gabarapl1	689161	NM_001044294	1	1	2
rno-miR-203a-3p	MIMAT0000876	Gpatch1	292810	NM_001106246	1	1	2
rno-miR-203a-3p	MIMAT0000876	RGD1307830	304863	XM_222746	1	1	2
rno-miR-203a-3p	MIMAT0000876	Zfp105	316096	NM_001012128	1	1	2
rno-miR-203a-3p	MIMAT0000876	Impact	497198	NM_001012235	1	1	2
rno-miR-203a-3p	MIMAT0000876	S1pr1	29733	NM_017301	1	1	2
rno-miR-203a-3p	MIMAT0000876	Exoc2	171455	NM_134414	1	1	2
rno-miR-203a-3p	MIMAT0000876	Colec10	299928	NM_001130541	1	1	2
rno-miR-203a-3p	MIMAT0000876	RGD1309313	309454	NM_001014030	1	1	2
rno-miR-203a-3p	MIMAT0000876	Igf1	24482	NM_001082478	1	1	2
rno-miR-203a-3p	MIMAT0000876	Ccrn4l	310395	NM_138526	1	1	2
rno-miR-203a-3p	MIMAT0000876	Xrn2	362229	NM_001108596	1	1	2
rno-miR-203a-3p	MIMAT0000876	Fmr1	24948	NM_052804	1	1	2
rno-miR-203a-3p	MIMAT0000876	Slc12a2	83629	NM_031798	1	1	2
rno-miR-203a-3p	MIMAT0000876	Thrap3	313591	NM_001009693	1	1	2
rno-miR-203a-3p	MIMAT0000876	Mbd6	362892	NM_001170566	1	1	2
rno-miR-203a-3p	MIMAT0000876	Cacna2d1	25399	NM_012919	1	1	2
rno-miR-203a-3p	MIMAT0000876	Maged2	113947	NM_080479	1	1	2
rno-miR-203a-3p	MIMAT0000876	Tmx4	296182	NM_001100529	1	1	2
rno-miR-203a-3p	MIMAT0000876	Kat6a	306571	NM_001100570	1	1	2
rno-miR-203a-3p	MIMAT0000876	RGD1309106	360864	NM_001014130	1	1	2
rno-miR-203a-3p	MIMAT0000876	Ankrd34b	499506	NM_001109174	1	1	2
rno-miR-203a-3p	MIMAT0000876	Gpr85	64020	NM_022254	1	1	2
rno-miR-203a-3p	MIMAT0000876	Wrnip1	282835	NM_172332	1	1	2
rno-miR-203a-3p	MIMAT0000876	Arhgap28	301709	NM_001191815	1	1	2
rno-miR-203a-3p	MIMAT0000876	Csmd3	314942	XM_001063221	1	1	2
rno-miR-203a-3p	MIMAT0000876	Marveld2	365657	NM_001108936	1	1	2
rno-miR-203a-3p	MIMAT0000876	Ccng2	29157	NM_001105725	1	1	2
rno-miR-203a-3p	MIMAT0000876	Sept2	117515	NM_057148	1	1	2
rno-miR-203a-3p	MIMAT0000876	Zdhhc21	298184	NM_001039009	1	1	2
rno-miR-203a-3p	MIMAT0000876	Hars2	307491	NM_001014012	1	1	2
rno-miR-203a-3p	MIMAT0000876	Naa40	361718	NM_001108518	1	1	2
rno-miR-203a-3p	MIMAT0000876	Ddx6	500988	NM_001109292	1	1	2
rno-miR-203a-3p	MIMAT0000876	Hnrnpl	80846	NM_032619	1	1	2
rno-miR-203a-3p	MIMAT0000876	Gbe1	288333	NM_001100502	1	1	2
rno-miR-203a-3p	MIMAT0000876	Clec5a	679787	NM_001109377	1	1	2
rno-miR-203a-3p	MIMAT0000876	Appl1	290537	XM_002725153	1	1	2
rno-miR-203a-3p	MIMAT0000876	Smurf2	303614	NM_001107061	1	1	2
rno-miR-203a-3p	MIMAT0000876	Srsf1	689890	NM_001109552	1	1	2
rno-miR-203a-3p	MIMAT0000876	Ctr9	293184	NM_001100661	1	1	2
rno-miR-203a-3p	MIMAT0000876	Atf6	304962	NM_001107196	1	1	2
rno-miR-203a-3p	MIMAT0000876	Pdcl3	316348	NM_001025709	1	1	2
rno-miR-203a-3p	MIMAT0000876	Nlk	497961	NM_001191924	1	1	2
rno-miR-203a-3p	MIMAT0000876	Zfp292	50552	NM_001008879	1	1	2
rno-miR-203a-3p	MIMAT0000876	Spdya	192209	NM_138855	1	1	2
rno-miR-203a-3p	MIMAT0000876	Fam118a	300120	NM_001173336	1	1	2
rno-miR-203a-3p	MIMAT0000876	RGD1310495	309809	XM_001063192	1	1	2
rno-miR-203a-3p	MIMAT0000876	Igf1	24482	NM_001082479	1	1	2
rno-miR-203a-3p	MIMAT0000876	Lrrc40	310946	NM_001034926	1	1	2
rno-miR-203a-3p	MIMAT0000876	Cdk14	362316	NM_001108617	1	1	2
rno-miR-203a-3p	MIMAT0000876	Prkcb	25023	NM_001172305	1	1	2
rno-miR-203a-3p	MIMAT0000876	Fat1	83720	NM_031819	1	1	2
rno-miR-203a-3p	MIMAT0000876	Zmym4	313598	NM_001107982	1	1	2
rno-miR-203a-3p	MIMAT0000876	Pcbp2	363005	NM_001013223	1	1	2
rno-miR-203a-3p	MIMAT0000876	Cd59	25407	NM_012925	1	1	2
rno-miR-203a-3p	MIMAT0000876	Vcan	114122	NM_001170558	1	1	2
rno-miR-203a-3p	MIMAT0000876	RGD1563136	296230	XM_001057954	1	1	2
rno-miR-203a-3p	MIMAT0000876	Ckap2	306575	NM_001169139	1	1	2
rno-miR-203a-3p	MIMAT0000876	Tada1	360874	NM_001037980	1	1	2
rno-miR-203a-3p	MIMAT0000876	Lmbrd2	499539	NM_001109177	1	1	2
rno-miR-203a-3p	MIMAT0000876	Insig1	64194	NM_022392	1	1	2
rno-miR-203a-3p	MIMAT0000876	Cthrc1	282836	NM_172333	1	1	2
rno-miR-203a-3p	MIMAT0000876	Chst7	302302	NM_207600	1	1	2
rno-miR-203a-3p	MIMAT0000876	Foxk2	303753	NM_001107075	1	1	2
rno-miR-203a-3p	MIMAT0000876	Csmd3	314942	XM_002729810	1	1	2
rno-miR-203a-3p	MIMAT0000876	Slc25a44	365841	NM_001108947	1	1	2
rno-miR-203a-3p	MIMAT0000876	Cdh10	29181	NM_001168631	1	1	2
rno-miR-203a-3p	MIMAT0000876	Asz1	170578	NM_130750	1	1	2
rno-miR-203a-3p	MIMAT0000876	Grhl3	298555	NM_001106690	1	1	2
rno-miR-203a-3p	MIMAT0000876	Pura	307498	XM_001063244	1	1	2
rno-miR-203a-3p	MIMAT0000876	Opalin	361757	NM_001017386	1	1	2
rno-miR-203a-3p	MIMAT0000876	Sh3bgrl2	501026	NM_001137647	1	1	2
rno-miR-203a-3p	MIMAT0000876	Serp1	80881	NM_030835	1	1	2
rno-miR-203a-3p	MIMAT0000876	Tmem248	288616	NM_001004204	1	1	2
rno-miR-203a-3p	MIMAT0000876	Zmat2	679898	NM_001135582	1	1	2
rno-miR-203a-3p	MIMAT0000876	Appl1	290537	XM_002728373	1	1	2
rno-miR-203a-3p	MIMAT0000876	Pou2af1	690528	NM_001109599	1	1	2
rno-miR-203a-3p	MIMAT0000876	Taf5	294018	NM_001106365	1	1	2
rno-miR-203a-3p	MIMAT0000876	Ccdc19	304984	NM_001024882	1	1	2
rno-miR-203a-3p	MIMAT0000876	Sned1	316638	NM_001167842	1	1	2
rno-miR-203a-3p	MIMAT0000876	RGD1565033	498014	NM_001109050	1	1	2
rno-miR-203a-3p	MIMAT0000876	Rab10	50993	NM_017359	1	1	2
rno-miR-203a-3p	MIMAT0000876	Dnajc21	192210	NM_138856	1	1	2
rno-miR-203a-3p	MIMAT0000876	Gxylt1	300173	NM_001100887	1	1	2
rno-miR-203a-3p	MIMAT0000876	RGD1310495	309809	XM_228270	1	1	2
rno-miR-203a-3p	MIMAT0000876	Igf1	24482	NM_178866	1	1	2
rno-miR-203a-3p	MIMAT0000876	Galnt13	311039	NM_199106	1	1	2
rno-miR-203a-3p	MIMAT0000876	Fam180a	362336	NM_001108621	1	1	2
rno-miR-203a-3p	MIMAT0000876	Prkcb	25023	NM_012713	1	1	2
rno-miR-203a-3p	MIMAT0000876	Rtn4	83765	NM_031831	1	1	2
rno-miR-203a-3p	MIMAT0000876	Fam84a	313969	NM_001127299	1	1	2
rno-miR-203a-3p	MIMAT0000876	Glce	363073	XM_001073932	1	1	2
rno-miR-203a-3p	MIMAT0000876	Dlx5	25431	NM_012943	1	1	2
rno-miR-203a-3p	MIMAT0000876	Vcan	114122	NM_001170559	1	1	2
rno-miR-203a-3p	MIMAT0000876	RGD1563136	296230	XM_215875	1	1	2
rno-miR-203a-3p	MIMAT0000876	Tubgcp3	306599	NM_001107323	1	1	2
rno-miR-203a-3p	MIMAT0000876	Dcun1d4	360928	NM_001108359	1	1	2
rno-miR-203a-3p	MIMAT0000876	Zfp458	499563	NM_001024299	1	1	2
rno-miR-203a-3p	MIMAT0000876	Zmat3	64394	NM_022548	1	1	2
rno-miR-203a-3p	MIMAT0000876	Rnf34	282845	NM_001004075	1	1	2
rno-miR-203a-3p	MIMAT0000876	Car5b	302669	NM_001005551	1	1	2
rno-miR-203a-3p	MIMAT0000876	Slc16a6	303772	NM_198760	1	1	2
rno-miR-203a-3p	MIMAT0000876	Col14a1	314981	NM_001130548	1	1	2
rno-miR-203a-3p	MIMAT0000876	Trim33	365894	XM_001064349	1	1	2
rno-miR-203a-3p	MIMAT0000876	Acvr2a	29263	NM_031571	1	1	2
rno-miR-203a-3p	MIMAT0000876	Olr59	170816	NM_173293	1	1	2
rno-miR-203a-3p	MIMAT0000876	Pum2	298874	NM_001106715	1	1	2
rno-miR-203a-3p	MIMAT0000876	Rpgrip1l	307724	NM_001107414	1	1	2
rno-miR-203a-3p	MIMAT0000876	Fbxl7	361907	NM_001108545	1	1	2
rno-miR-203a-3p	MIMAT0000876	Bhmt	81508	NM_030850	1	1	2
rno-miR-203a-3p	MIMAT0000876	Fam208a	680155	XM_001055921	1	1	2
rno-miR-203a-3p	MIMAT0000876	Id4	291023	NM_175582	1	1	2
rno-miR-203a-3p	MIMAT0000876	Adam30	690547	NM_001109600	1	1	2
rno-miR-203a-3p	MIMAT0000876	Col17a1	294027	NM_001106366	1	1	2
rno-miR-203a-3p	MIMAT0000876	Wdfy3	305164	NM_001170551	1	1	2
rno-miR-203a-3p	MIMAT0000876	Itm2a	317218	NM_001025712	1	1	2
rno-miR-203a-3p	MIMAT0000876	Srp72	498351	NM_001170601	1	1	2
rno-miR-203a-3p	MIMAT0000876	Dgkb	54248	NM_019304	1	1	2
rno-miR-203a-3p	MIMAT0000876	Slc9a5	192215	NM_138858	1	1	2
rno-miR-203a-3p	MIMAT0000876	Krt1	300250	NM_001008802	1	1	2
rno-miR-203a-3p	MIMAT0000876	Sim1	309888	NM_001107641	1	1	2
rno-miR-203a-3p	MIMAT0000876	Prkar2b	24679	NM_001030020	1	1	2
rno-miR-203a-3p	MIMAT0000876	Nusap1	311336	NM_001107762	1	1	2
rno-miR-203a-3p	MIMAT0000876	Cul1	362356	NM_001108627	1	1	2
rno-miR-203a-3p	MIMAT0000876	Andpro	25030	NM_012718	1	1	2
rno-miR-203a-3p	MIMAT0000876	Robo2	84409	NM_032106	1	1	2
rno-miR-203a-3p	MIMAT0000876	Plekhg3	314249	XM_001080822	1	1	2
rno-miR-203a-3p	MIMAT0000876	Glce	363073	XM_343404	1	1	2
rno-miR-203a-3p	MIMAT0000876	Lhcgr	25477	NM_012978	1	1	2
rno-miR-203a-3p	MIMAT0000876	Vcan	114122	NM_001170560	1	1	2
rno-miR-203a-3p	MIMAT0000876	Ndrg3	296318	NM_001013923	1	1	2
rno-miR-203a-3p	MIMAT0000876	Arhgap12	307016	NM_001107357	1	1	2
rno-miR-203a-3p	MIMAT0000876	Chac2	360994	NM_001025016	1	1	2
rno-miR-203a-3p	MIMAT0000876	Zfp458	499563	NM_001142962	1	1	2
rno-miR-203a-3p	MIMAT0000876	Pdap1	64527	NM_022595	1	1	2
rno-miR-203a-3p	MIMAT0000876	Brinp2	286895	NM_173115	1	1	2
rno-miR-203a-3p	MIMAT0000876	RGD1562136	501195	NM_001109086	1	1	2
rno-miR-203a-3p	MIMAT0000876	Zcchc8	288661	NM_001105929	1	1	2
rno-miR-203a-3p	MIMAT0000876	Ap1s2	302671	NM_001127531	1	1	2
rno-miR-203a-3p	MIMAT0000876	Gcm2	291047	NM_001106105	1	1	2
rno-miR-203a-3p	MIMAT0000876	Lamp3	303801	NM_001012015	1	1	2
rno-miR-203a-3p	MIMAT0000876	Josd1	315134	NM_001025009	1	1	2
rno-miR-203a-3p	MIMAT0000876	Trim33	365894	XM_345266	1	1	2
rno-miR-203a-3p	MIMAT0000876	Lasp1	29278	NM_032613	1	1	2
rno-miR-203a-3p	MIMAT0000876	Pik3ca	170911	NM_133399	1	1	2
rno-miR-203a-3p	MIMAT0000876	Dhrs7	299131	NM_001013098	1	1	2
rno-miR-203a-3p	MIMAT0000876	Nhlrc2	307986	NM_001107444	1	1	2
rno-miR-203a-3p	MIMAT0000876	RGD1359508	361941	NM_001009707	1	1	2
rno-miR-203a-3p	MIMAT0000876	Smad7	81516	NM_030858	1	1	2
rno-miR-203a-3p	MIMAT0000876	Fam208a	680155	XM_002725148	1	1	2
rno-miR-203a-3p	MIMAT0000876	Gys1	690987	NM_001109615	1	1	2
rno-miR-203a-3p	MIMAT0000876	Sorcs3	294043	NM_001106367	1	1	2
rno-miR-203a-3p	MIMAT0000876	Grsf1	305256	NM_001100890	1	1	2
rno-miR-203a-3p	MIMAT0000876	Zdhhc15	317235	NM_001039101	1	1	2
rno-miR-203a-3p	MIMAT0000876	Lcorl	498385	XM_001058603	1	1	2
rno-miR-203a-3p	MIMAT0000876	Zranb2	58821	NM_031616	1	1	2
rno-miR-203a-3p	MIMAT0000876	Akr1d1	192242	NM_138884	1	1	2
rno-miR-203a-3p	MIMAT0000876	Bmper	300455	NM_001135799	1	1	2
rno-miR-203a-3p	MIMAT0000876	Ell2	309918	XM_001054852	1	1	2
rno-miR-203a-3p	MIMAT0000876	Ptprc	24699	NM_001109887	1	1	2
rno-miR-203a-3p	MIMAT0000876	Tasp1	311468	NM_001044243	1	1	2
rno-miR-203a-3p	MIMAT0000876	Znrf2	362367	NM_001108628	1	1	2
rno-miR-203a-3p	MIMAT0000876	Pld2	25097	NM_033299	1	1	2
rno-miR-203a-3p	MIMAT0000876	Ick	84411	NM_138886	1	1	2
rno-miR-203a-3p	MIMAT0000876	Plekhg3	314249	XM_002726757	1	1	2
rno-miR-203a-3p	MIMAT0000876	Gcom1	363091	NM_001014211	1	1	2
rno-miR-203a-3p	MIMAT0000876	Nxph1	25501	NM_012994	1	1	2
rno-miR-203a-3p	MIMAT0000876	Vcan	114122	NM_053663	1	1	2
rno-miR-203a-3p	MIMAT0000876	Dpm1	296394	NM_001106544	1	1	2
rno-miR-203a-3p	MIMAT0000876	Mtpap	307050	NM_001107359	1	1	2
rno-miR-203a-3p	MIMAT0000876	Mapk1ip1l	361028	NM_001108373	1	1	2
rno-miR-203a-3p	MIMAT0000876	Lingo4	499668	NM_001109189	1	1	2
rno-miR-203a-3p	MIMAT0000876	Nab1	64824	NM_022856	1	1	2
rno-miR-203a-3p	MIMAT0000876	Vom2r40	286983	NM_173317	1	1	2
rno-miR-203a-3p	MIMAT0000876	Mum1l1	501630	NM_001109321	1	1	2
rno-miR-203a-3p	MIMAT0000876	Tsen15	289083	NM_001105958	1	1	2
rno-miR-203a-3p	MIMAT0000876	Syap1	302678	NM_001004253	1	1	2
rno-miR-203a-3p	MIMAT0000876	Dcdc2	291130	NM_001106110	1	1	2
rno-miR-203a-3p	MIMAT0000876	Map3k13	303823	NM_001013978	1	1	2
rno-miR-203a-3p	MIMAT0000876	Zbed4	315211	NM_001134800	1	1	2
rno-miR-203a-3p	MIMAT0000876	Ptch2	366452	NM_001108975	1	1	2
rno-miR-203a-3p	MIMAT0000876	Mpdz	29365	NM_019196	1	1	2
rno-miR-203a-3p	MIMAT0000876	Nap1l3	170914	NM_133402	1	1	2
rno-miR-203a-3p	MIMAT0000876	Six4	299138	NM_001106739	1	1	2
rno-miR-203a-3p	MIMAT0000876	Hspa12a	307997	NM_001107445	1	1	2
rno-miR-203a-3p	MIMAT0000876	Postn	361945	NM_001108550	1	1	2
rno-miR-203a-3p	MIMAT0000876	Gatm	81660	NM_031031	1	1	2
rno-miR-203a-3p	MIMAT0000876	Mbnl2	680445	NM_001111064	1	1	2
rno-miR-203a-3p	MIMAT0000876	Snx1	84471	NM_053411	1	1	2
rno-miR-203a-3p	MIMAT0000876	LOC691215	691215	NM_001109631	1	1	2
rno-miR-203a-3p	MIMAT0000876	Clic2	294141	NM_001009651	1	1	2
rno-miR-203a-3p	MIMAT0000876	Cenpc	305270	NM_001004098	1	1	2
rno-miR-203a-3p	MIMAT0000876	Mageb18	317270	NM_001044246	1	1	2
rno-miR-203a-3p	MIMAT0000876	Lcorl	498385	XM_573620	1	1	2
rno-miR-203a-3p	MIMAT0000876	Vapa	58857	NM_031631	1	1	2
rno-miR-203a-3p	MIMAT0000876	Ppap2b	192270	NM_138905	1	1	2
rno-miR-203a-3p	MIMAT0000876	Herpud2	300463	NM_001024988	1	1	2
rno-miR-203a-3p	MIMAT0000876	Ell2	309918	XM_226624	1	1	2
rno-miR-203a-3p	MIMAT0000876	Ptprc	24699	NM_001109888	1	1	2
rno-miR-203a-3p	MIMAT0000876	Prickle2	312563	NM_001107876	1	1	2
rno-miR-203a-3p	MIMAT0000876	Pole4	362385	NM_001108634	1	1	2
rno-miR-203a-3p	MIMAT0000876	Arnt2	25243	NM_012781	1	1	2
rno-miR-203a-3p	MIMAT0000876	Plekhg3	314249	XM_002729654	1	1	2
rno-miR-203a-3p	MIMAT0000876	Cops7b	363273	NM_001108807	1	1	2
rno-miR-203a-3p	MIMAT0000876	Phex	25512	NM_013004	1	1	2
rno-miR-203a-3p	MIMAT0000876	Gtpbp4	114300	NM_053689	1	1	2
rno-miR-203a-3p	MIMAT0000876	Tmem60	296761	NM_001191610	1	1	2
rno-miR-203a-3p	MIMAT0000876	Wdr37	307075	NM_001107362	1	1	2
rno-miR-203a-3p	MIMAT0000876	Riok3	361293	NM_001108423	1	1	2
rno-miR-203a-3p	MIMAT0000876	Fibin	499856	NM_001025042	1	1	2
rno-miR-203a-3p	MIMAT0000876	Slc13a3	64846	NM_022866	1	1	2
rno-miR-203a-3p	MIMAT0000876	Ppm1d	287585	NM_001105825	1	1	2
rno-miR-203a-3p	MIMAT0000876	RGD1560220	502525	NM_001134640	1	1	2
rno-miR-203a-3p	MIMAT0000876	Mrps14	289143	NM_001105963	1	1	2
rno-miR-203a-3p	MIMAT0000876	Aff4	303132	NM_001107001	1	1	2
rno-miR-203a-3p	MIMAT0000876	Stard3nl	291182	NM_001008298	1	1	2
rno-miR-203a-3p	MIMAT0000876	Arl13b	304037	NM_001107101	1	1	2
rno-miR-203a-3p	MIMAT0000876	Csrnp2	315308	NM_001108113	1	1	2
rno-miR-203a-3p	MIMAT0000876	Fam76b	367021	NM_001108994	1	1	2
rno-miR-203a-3p	MIMAT0000876	Irs2	29376	NM_001168633	1	1	2
rno-miR-203a-3p	MIMAT0000876	Map4k3	170920	NM_133407	1	1	2
rno-miR-203a-3p	MIMAT0000876	RGD1310769	299207	NM_001106749	1	1	2
rno-miR-203a-3p	MIMAT0000876	Rgs17	308118	NM_001107459	1	1	2
rno-miR-203a-3p	MIMAT0000876	RGD1563222	362175	NM_001108585	1	1	2
rno-miR-203a-3p	MIMAT0000876	Neo1	81735	XM_001074913	1	1	2
rno-miR-203a-3p	MIMAT0000876	Lrrtm2	685472	NM_001109469	1	1	2
rno-miR-21-5p	MIMAT0000790	Ppp1r3b	192280	NM_138912	1	1	2
rno-miR-21-5p	MIMAT0000790	Ank2	362036	XM_001076082	1	1	2
rno-miR-21-5p	MIMAT0000790	Vcl	305679	NM_001107248	1	1	2
rno-miR-21-5p	MIMAT0000790	Ctnna1	307505	NM_001007145	1	1	2
rno-miR-21-5p	MIMAT0000790	LOC687022	687022	XM_001078538	1	1	2
rno-miR-21-5p	MIMAT0000790	Trappc8	291750	NM_001106160	1	1	2
rno-miR-21-5p	MIMAT0000790	Tbc1d15	366896	XM_001078627	1	1	2
rno-miR-21-5p	MIMAT0000790	Jag1	29146	NM_019147	1	1	2
rno-miR-21-5p	MIMAT0000790	Impad1	312952	NM_001008772	1	1	2
rno-miR-21-5p	MIMAT0000790	Tbc1d14	360956	NM_001012152	1	1	2
rno-miR-21-5p	MIMAT0000790	Matn2	299996	XM_001058523	1	1	2
rno-miR-21-5p	MIMAT0000790	Slc25a36	501039	XM_576451	1	1	2
rno-miR-21-5p	MIMAT0000790	Ntf3	81737	NM_031073	1	1	2
rno-miR-21-5p	MIMAT0000790	Fgd4	246174	NM_139263	1	1	2
rno-miR-21-5p	MIMAT0000790	Ank2	362036	XM_342337	1	1	2
rno-miR-21-5p	MIMAT0000790	Pcdh20	306081	NM_001107280	1	1	2
rno-miR-21-5p	MIMAT0000790	Peg12	308692	NM_001170562	1	1	2
rno-miR-21-5p	MIMAT0000790	Gid4	687192	XM_002724611	1	1	2
rno-miR-21-5p	MIMAT0000790	Moxd1	294119	XM_001054130	1	1	2
rno-miR-21-5p	MIMAT0000790	Tbc1d15	366896	XM_345825	1	1	2
rno-miR-21-5p	MIMAT0000790	Rasgrp1	29434	NM_019211	1	1	2
rno-miR-21-5p	MIMAT0000790	Stag2	313304	NM_001173507	1	1	2
rno-miR-21-5p	MIMAT0000790	Tbc1d14	360956	NM_001034021	1	1	2
rno-miR-21-5p	MIMAT0000790	Vwa9	300782	NM_001007663	1	1	2
rno-miR-21-5p	MIMAT0000790	RGD1559960	501084	XM_002727150	1	1	2
rno-miR-21-5p	MIMAT0000790	Rab11a	81830	NM_031152	1	1	2
rno-miR-21-5p	MIMAT0000790	Gpr64	266735	NM_181366	1	1	2
rno-miR-21-5p	MIMAT0000790	Bahd1	362194	XM_001080776	1	1	2
rno-miR-21-5p	MIMAT0000790	RGD1306820	309069	NM_001107557	1	1	2
rno-miR-21-5p	MIMAT0000790	Zcchc3	690005	XM_001072887	1	1	2
rno-miR-21-5p	MIMAT0000790	Reck	313488	NM_001107954	1	1	2
rno-miR-21-5p	MIMAT0000790	Moxd1	294119	XM_220095	1	1	2
rno-miR-21-5p	MIMAT0000790	Lcorl	498385	XM_001058603	1	1	2
rno-miR-21-5p	MIMAT0000790	Ccl20	29538	NM_019233	1	1	2
rno-miR-21-5p	MIMAT0000790	Tbc1d14	360956	NM_001113365	1	1	2
rno-miR-21-5p	MIMAT0000790	Fbxo11	301674	NM_181631	1	1	2
rno-miR-21-5p	MIMAT0000790	Spry2	306141	NM_001012046	1	1	2
rno-miR-21-5p	MIMAT0000790	RGD1559960	501084	XM_576496	1	1	2
rno-miR-21-5p	MIMAT0000790	Sos2	85384	NM_001135561	1	1	2
rno-miR-21-5p	MIMAT0000790	Vps54	286932	NM_173147	1	1	2
rno-miR-21-5p	MIMAT0000790	Bahd1	362194	XM_347035	1	1	2
rno-miR-21-5p	MIMAT0000790	RGD1305938	310362	NM_001134548	1	1	2
rno-miR-21-5p	MIMAT0000790	Zcchc3	690005	XM_002726251	1	1	2
rno-miR-21-5p	MIMAT0000790	Ski	313757	XM_001077382	1	1	2
rno-miR-21-5p	MIMAT0000790	Skp2	294790	NM_001106416	1	1	2
rno-miR-21-5p	MIMAT0000790	Lcorl	498385	XM_573620	1	1	2
rno-miR-21-5p	MIMAT0000790	Ifrd1	29596	NM_019242	1	1	2
rno-miR-21-5p	MIMAT0000790	Dnm1l	114114	NM_053655	1	1	2
rno-miR-21-5p	MIMAT0000790	Adtrp	361228	NM_001014144	1	1	2
rno-miR-21-5p	MIMAT0000790	Suv39h1	302553	NM_001106956	1	1	2
rno-miR-21-5p	MIMAT0000790	Pbrm1	306254	XM_001059164	1	1	2
rno-miR-21-5p	MIMAT0000790	RGD1565785	501570	NM_001109318	1	1	2
rno-miR-21-5p	MIMAT0000790	Tmem106a	287722	NM_001024967	1	1	2
rno-miR-21-5p	MIMAT0000790	Cwf19l2	362804	NM_001135003	1	1	2
rno-miR-21-5p	MIMAT0000790	Ganc	24382	NM_001145840	1	1	2
rno-miR-21-5p	MIMAT0000790	Sema4a	310630	NM_001012078	1	1	2
rno-miR-21-5p	MIMAT0000790	Sertm1	690333	NM_001109580	1	1	2
rno-miR-21-5p	MIMAT0000790	Ski	313757	XM_233731	1	1	2
rno-miR-21-5p	MIMAT0000790	Spg20	295053	NM_001106433	1	1	2
rno-miR-21-5p	MIMAT0000790	Tmem170a	498953	NM_001134608	1	1	2
rno-miR-21-5p	MIMAT0000790	Pitx2	54284	NM_001042505	1	1	2
rno-miR-21-5p	MIMAT0000790	Klf3	114845	NM_001105742	1	1	2
rno-miR-21-5p	MIMAT0000790	Nfatc3	361400	NM_001108447	1	1	2
rno-miR-21-5p	MIMAT0000790	Zdhhc9	302808	NM_001039016	1	1	2
rno-miR-21-5p	MIMAT0000790	Pbrm1	306254	XM_240329	1	1	2
rno-miR-21-5p	MIMAT0000790	Armcx1	501619	NM_001024367	1	1	2
rno-miR-21-5p	MIMAT0000790	Zcchc8	288661	NM_001105929	1	1	2
rno-miR-21-5p	MIMAT0000790	Tipin	363076	NM_001025287	1	1	2
rno-miR-21-5p	MIMAT0000790	Plcb1	24654	NM_001077641	1	1	2
rno-miR-21-5p	MIMAT0000790	mrpl9	310653	NM_001007696	1	1	2
rno-miR-21-5p	MIMAT0000790	Lyrm2	690354	NM_001126096	1	1	2
rno-miR-21-5p	MIMAT0000790	Frs2	314850	NM_001108097	1	1	2
rno-miR-21-5p	MIMAT0000790	Slc16a4	295356	NM_001013913	1	1	2
rno-miR-21-5p	MIMAT0000790	Dmrtc2	499100	NM_001109140	1	1	2
rno-miR-21-5p	MIMAT0000790	Pitx2	54284	NM_019334	1	1	2
rno-miR-21-5p	MIMAT0000790	Eif2ak4	114859	NM_001105744	1	1	2
rno-miR-21-5p	MIMAT0000790	Plekha1	361659	NM_001079894	1	1	2
rno-miR-21-5p	MIMAT0000790	Dvl2	303251	NM_001172056	1	1	2
rno-miR-21-5p	MIMAT0000790	Zfp367	306695	NM_001012051	1	1	2
rno-miR-21-5p	MIMAT0000790	Cstf2	683927	NM_001131014	1	1	2
rno-miR-21-5p	MIMAT0000790	Cacybp	289144	NM_001004208	1	1	2
rno-miR-21-5p	MIMAT0000790	Chic1	363484	XM_001055438	1	1	2
rno-miR-21-5p	MIMAT0000790	Scnn1g	24768	NM_017046	1	1	2
rno-miR-21-5p	MIMAT0000790	Ssfa2	311146	NM_001107738	1	1	2
rno-miR-21-5p	MIMAT0000790	Pnrc2	100125373	NM_001103360	1	1	2
rno-miR-21-5p	MIMAT0000790	Zfp280d	315798	NM_001108165	1	1	2
rno-miR-21-5p	MIMAT0000790	Ola1	296488	NM_001033927	1	1	2
rno-miR-21-5p	MIMAT0000790	LOC499276	499276	XM_001053146	1	1	2
rno-miR-21-5p	MIMAT0000790	Klf6	58954	NM_031642	1	1	2
rno-miR-21-5p	MIMAT0000790	Ccl22	117551	NM_057203	1	1	2
rno-miR-21-5p	MIMAT0000790	Elovl7	361895	NM_001191844	1	1	2
rno-miR-21-5p	MIMAT0000790	Tiam1	304109	NM_001100558	1	1	2
rno-miR-21-5p	MIMAT0000790	Hspa14	307133	NM_001004257	1	1	2
rno-miR-21-5p	MIMAT0000790	Mplkip	684996	NM_001109452	1	1	2
rno-miR-21-5p	MIMAT0000790	Spta1	289257	NM_001011908	1	1	2
rno-miR-21-5p	MIMAT0000790	Chic1	363484	XM_001056014	1	1	2
rno-miR-21-5p	MIMAT0000790	Acat1	25014	NM_017075	1	1	2
rno-miR-21-5p	MIMAT0000790	Pcmtd2	311726	NM_001107810	1	1	2
rno-miR-21-5p	MIMAT0000790	Sult1c2a	316153	NM_001013177	1	1	2
rno-miR-21-5p	MIMAT0000790	Pex26	297570	NM_001106618	1	1	2
rno-miR-21-5p	MIMAT0000790	Ppp1r3a	500036	NM_001109222	1	1	2
rno-miR-21-5p	MIMAT0000790	Kcnv1	60326	NM_021697	1	1	2
rno-miR-21-5p	MIMAT0000790	Caskin1	140722	NM_080690	1	1	2
rno-miR-21-5p	MIMAT0000790	Bbs7	361930	NM_001012180	1	1	2
rno-miR-21-5p	MIMAT0000790	Arhgap24	305156	NM_001012032	1	1	2
rno-miR-21-5p	MIMAT0000790	Cep120	307302	NM_001191697	1	1	2
rno-miR-21-5p	MIMAT0000790	Eny2	685258	NM_001130580	1	1	2
rno-miR-21-5p	MIMAT0000790	Rell1	289635	NM_001113776	1	1	2
rno-miR-21-5p	MIMAT0000790	Cdk20	364666	NM_001025752	1	1	2
rno-miR-21-5p	MIMAT0000790	Stat3	25125	NM_012747	1	1	2
rno-miR-21-5p	MIMAT0000790	Gpr155	311730	NM_001107811	1	1	2
rno-miR-21-5p	MIMAT0000790	Cdip1	360480	NM_001008360	1	1	2
rno-miR-21-5p	MIMAT0000790	Wwp1	297930	NM_001024757	1	1	2
rno-miR-21-5p	MIMAT0000790	Pcbp1	500242	XM_002726408	1	1	2
rno-miR-21-5p	MIMAT0000790	Per2	63840	NM_031678	1	1	2
rno-miR-21-5p	MIMAT0000790	Tnrc6b	192178	NM_138845	1	1	2
rno-miR-21-5p	MIMAT0000790	Elf2	361944	NM_001012181	1	1	2
rno-miR-21-5p	MIMAT0000790	Sf3a1	305479	NM_001107235	1	1	2
rno-miR-21-5p	MIMAT0000790	RGD1309362	307415	NM_001024884	1	1	2
rno-miR-21-5p	MIMAT0000790	B3galt2	686081	NM_001109492	1	1	2
rno-miR-21-5p	MIMAT0000790	Tnks	290794	NM_001106084	1	1	2
rno-miR-21-5p	MIMAT0000790	Samd5	365038	NM_001108901	1	1	2
rno-miR-21-5p	MIMAT0000790	Timp3	25358	NM_012886	1	1	2
rno-miR-21-5p	MIMAT0000790	Rmnd5a	312439	XM_002726419	1	1	2
rno-miR-21-5p	MIMAT0000790	Pan3	360760	XM_001068449	1	1	2
rno-miR-21-5p	MIMAT0000790	Aldh1b1	298079	NM_001011975	1	1	2
rno-miR-21-5p	MIMAT0000790	Klhl42	500367	NM_001109257	1	1	2
rno-miR-21-5p	MIMAT0000790	Smad7	81516	NM_030858	1	1	2
rno-miR-21-5p	MIMAT0000790	Pja2	192256	NM_138896	1	1	2
rno-miR-21-5p	MIMAT0000790	Elf2	361944	NM_001033909	1	1	2
rno-miR-21-5p	MIMAT0000790	Peli1	305549	NM_001100565	1	1	2
rno-miR-21-5p	MIMAT0000790	Wdr55	307494	NM_001017932	1	1	2
rno-miR-21-5p	MIMAT0000790	Mtrf1	686234	XM_001073018	1	1	2
rno-miR-21-5p	MIMAT0000790	Slc25a46	291709	NM_001100515	1	1	2
rno-miR-21-5p	MIMAT0000790	Zdhhc17	366889	NM_001039340	1	1	2
rno-miR-21-5p	MIMAT0000790	Alx1	25401	NM_012921	1	1	2
rno-miR-21-5p	MIMAT0000790	Rmnd5a	312439	XM_232051	1	1	2
rno-miR-21-5p	MIMAT0000790	Pan3	360760	XM_346914	1	1	2
rno-miR-21-5p	MIMAT0000790	Zfp36l2	298765	NM_001036626	1	1	2
rno-miR-21-5p	MIMAT0000790	Tc2n	500707	NM_001025152	1	1	2
rno-miR-21-5p	MIMAT0000790	Gnrhr	81668	NM_031038	1	1	2
rno-miR-214-3p	MIMAT0000885	Taz	363521	NM_001025748	1	1	2
rno-miR-214-3p	MIMAT0000885	Hmgn3	113990	NM_001201355	1	1	2
rno-miR-214-3p	MIMAT0000885	Larp1	303158	XM_001075150	1	1	2
[truncated: 8,167 more rows]

## Sheet: 3miRNAqPCRandDEMIs-CommonVenn
Transcript Id	Gene ID	Gene name	Mirna Name	miTG score	268 predicted genes common in our qPCR_DEMI targets and GSE44179 DCM_DEMI targets	DIANA MicroT-CDS to get miTG score as an input for Cytoscape network construction. Threshold is set to 0.7.
ENSRNOT00000064772	ENSRNOG00000008481	Reep1	rno-miR-499-5p	0.999999931486508	Cd69	Input identifier: rno-miR-499-5p rno-miR-133a-5p rno-miR-133b-5p
ENSRNOT00000057347	ENSRNOG00000024142	Arglu1	rno-miR-499-5p	0.999983366512782	Strbp
ENSRNOT00000006970	ENSRNOG00000004831	Arid2	rno-miR-499-5p	0.999732420131098	Stt3a
ENSRNOT00000006425	ENSRNOG00000004826	Sos2	rno-miR-499-5p	0.999623985904983	Aig1
ENSRNOT00000030344	ENSRNOG00000018568	Rab5c	rno-miR-499-5p	0.999607636934162	Meis1
ENSRNOT00000015195	ENSRNOG00000011400	Ralyl	rno-miR-499-5p	0.999552921290735	Cbfb
ENSRNOT00000007103	ENSRNOG00000005258	Myef2	rno-miR-499-5p	0.999472418318794	En2
ENSRNOT00000046529	ENSRNOG00000014530	Nav2	rno-miR-499-5p	0.998889753968904	Fnbp4
ENSRNOT00000042307	ENSRNOG00000030294	Eml4	rno-miR-499-5p	0.998727697679558	Baz1a
ENSRNOT00000013053	ENSRNOG00000009381	Mapk6	rno-miR-499-5p	0.998690051336554	Cbll1
ENSRNOT00000023416	ENSRNOG00000017282	Tesk2	rno-miR-499-5p	0.998511461494126	Ddx3x
ENSRNOT00000020729	ENSRNOG00000027869	Sox5	rno-miR-499-5p	0.99752249687968	Stag2
ENSRNOT00000068406	ENSRNOG00000021390	Meis3	rno-miR-499-5p	0.996608158787126	Heca
ENSRNOT00000030348	ENSRNOG00000028598	Edar	rno-miR-499-5p	0.995746965612714	Nus1
ENSRNOT00000009136	ENSRNOG00000006980	Vcpip1	rno-miR-499-5p	0.993944688814698	Suv420h1
ENSRNOT00000026631	ENSRNOG00000019671	Rsbn1	rno-miR-499-5p	0.992986657764491	Cebpg
ENSRNOT00000051638	ENSRNOG00000004730	Meis2	rno-miR-133b-5p	0.991559275215006	Taf13
ENSRNOT00000072799	ENSRNOG00000046039	LOC102547850	rno-miR-499-5p	0.988816012238292	Cdca2
ENSRNOT00000017967	ENSRNOG00000013388	Pgap1	rno-miR-499-5p	0.987928337121477	Vps39
ENSRNOT00000035280	ENSRNOG00000003679	Med13	rno-miR-499-5p	0.987389444823129	Rad54l2
ENSRNOT00000038084	ENSRNOG00000025937	Zfp26	rno-miR-499-5p	0.986917618041091	Cdh2
ENSRNOT00000021548	ENSRNOG00000016034	Cnot9	rno-miR-499-5p	0.986806888662666	Gm2a
ENSRNOT00000003568	ENSRNOG00000002625	Ptpn4	rno-miR-133a-5p	0.986783141088869	Wdr41
ENSRNOT00000029228	ENSRNOG00000005802	Usp24	rno-miR-499-5p	0.986364784543537	H2afy
ENSRNOT00000032324	ENSRNOG00000025160	Tmem56	rno-miR-499-5p	0.983433545695209	Meis2
ENSRNOT00000022585	ENSRNOG00000016678	Angptl2	rno-miR-499-5p	0.981981400636921	Myef2
ENSRNOT00000044345	ENSRNOG00000030857	Cyss	rno-miR-133a-5p	0.981644784080168	Il17rb
ENSRNOT00000030629	ENSRNOG00000006614	Rfx7	rno-miR-499-5p	0.980851806379763	Tshz3
ENSRNOT00000022107	ENSRNOG00000016334	Ptbp3	rno-miR-499-5p	0.980308968996399	Atp6v1e2
ENSRNOT00000063778	ENSRNOG00000023484	Rpap2	rno-miR-499-5p	0.979734034340789	Cep57
ENSRNOT00000031401	ENSRNOG00000001829	Ube2v2	rno-miR-499-5p	0.979679476272965	Ptpn4
ENSRNOT00000002479	ENSRNOG00000001813	Dnm1l	rno-miR-499-5p	0.978328200826703	Cdk19
ENSRNOT00000047655	ENSRNOG00000033139	Ugt2b37	rno-miR-499-5p	0.978072725932518	Tjp1
ENSRNOT00000018891	ENSRNOG00000014107	Omg	rno-miR-499-5p	0.977476249389067	Sh2b3
ENSRNOT00000005422	ENSRNOG00000004050	Snrk	rno-miR-499-5p	0.976696091766345	Matr3
ENSRNOT00000061884	ENSRNOG00000006833	Rb1cc1	rno-miR-133a-5p	0.974455606915363	Gorab
ENSRNOT00000021066	ENSRNOG00000015038	Adam10	rno-miR-499-5p	0.97346141757222	Foxg1
ENSRNOT00000071269	ENSRNOG00000048606	Vma21	rno-miR-499-5p	0.973124200270869	Helz2
ENSRNOT00000029419	ENSRNOG00000004109	Zfpm2	rno-miR-133a-5p	0.973000802743517	Tat
ENSRNOT00000071874	ENSRNOG00000049020	Tceal3	rno-miR-133a-5p	0.972342875872319	Gata4
ENSRNOT00000017412	ENSRNOG00000012346	Epb41l2	rno-miR-499-5p	0.971534158738573	Sybu
ENSRNOT00000034216	ENSRNOG00000024620	MAMDC2	rno-miR-499-5p	0.969891662574163	Osbpl2
ENSRNOT00000027813	ENSRNOG00000020485	Vav3	rno-miR-499-5p	0.969713018804056	Tceal8
ENSRNOT00000076890	ENSRNOG00000022790	Obscn	rno-miR-133a-5p	0.969049656501278	Snrnp27
ENSRNOT00000019047	ENSRNOG00000014190	Hint3	rno-miR-499-5p	0.968376534589925	Stag1
ENSRNOT00000026949	ENSRNOG00000019875	Matr3	rno-miR-133b-5p	0.963528619811715	Mtmr2
ENSRNOT00000064535	ENSRNOG00000017158	Eif4g2	rno-miR-499-5p	0.961498033255238	Reep1
ENSRNOT00000006436	ENSRNOG00000004602	Rnf145	rno-miR-499-5p	0.960704216971017	Uba6
ENSRNOT00000018438	ENSRNOG00000013555	Ankrd55	rno-miR-499-5p	0.960547609912973	Rpe
ENSRNOT00000050092	ENSRNOG00000030246	Btla	rno-miR-499-5p	0.960424271011185	Fam98a
ENSRNOT00000005800	ENSRNOG00000004282	Arl4a	rno-miR-133b-5p	0.960389886196186	Depdc5
ENSRNOT00000047634	ENSRNOG00000032917	Zfand2a	rno-miR-133b-5p	0.957876784403512	Slc6a1
ENSRNOT00000023245	ENSRNOG00000017312	Trex2	rno-miR-133a-5p	0.956702590001013	Arl4a
ENSRNOT00000022047	ENSRNOG00000016133	Sumo1	rno-miR-133a-5p	0.955517153874084	Lgalsl
ENSRNOT00000023469	ENSRNOG00000017427	Pfn2	rno-miR-499-5p	0.954115769607594	Nutf2
ENSRNOT00000031163	ENSRNOG00000025302	Cdca2	rno-miR-133b-5p	0.953796350841601	Nlk
ENSRNOT00000058952	ENSRNOG00000009186	Stmn4	rno-miR-133b-5p	0.952649680523176	Snx2
ENSRNOT00000034759	ENSRNOG00000031348	Tmem232	rno-miR-499-5p	0.952227175929558	Eif3j
ENSRNOT00000075054	ENSRNOG00000028366	Gphn	rno-miR-133a-5p	0.951864247133052	Rcn2
ENSRNOT00000075840	ENSRNOG00000000861	Zic3	rno-miR-499-5p	0.95080795983509	Gpr83
ENSRNOT00000007993	ENSRNOG00000006093	LRRTM1	rno-miR-499-5p	0.949622947211217	Mospd2
ENSRNOT00000042903	ENSRNOG00000034037	Zfp266	rno-miR-499-5p	0.947787714481401	Tmem135
ENSRNOT00000021817	ENSRNOG00000015780	Rcn2	rno-miR-499-5p	0.947745836930064	Casc5
ENSRNOT00000020728	ENSRNOG00000015075	Stc1	rno-miR-499-5p	0.944629624416258	Adamts12
ENSRNOT00000014046	ENSRNOG00000010523	Naa20	rno-miR-499-5p	0.94233281815178	Dpp8
ENSRNOT00000003087	ENSRNOG00000002271	Slain2	rno-miR-499-5p	0.941491158228433	Nat1
ENSRNOT00000049889	ENSRNOG00000028805	Cfap77	rno-miR-499-5p	0.941045482208008	Nup35
ENSRNOT00000001235	ENSRNOG00000000931	Sfswap	rno-miR-133b-5p	0.94089610104005	Slc22a23
ENSRNOT00000018931	ENSRNOG00000013938	Tshz3	rno-miR-133a-5p	0.938920226798961	Smco4
ENSRNOT00000035271	ENSRNOG00000022234	mrpl24	rno-miR-499-5p	0.938823583934106	Ccrn4l
ENSRNOT00000002843	ENSRNOG00000002075	Cnot6l	rno-miR-499-5p	0.937437792139661	Ube2v2
ENSRNOT00000077004	ENSRNOG00000005036	Atad2b	rno-miR-133b-5p	0.936561513391468	Pogz
ENSRNOT00000050213	ENSRNOG00000032902	Ybx1-ps3	rno-miR-133b-5p	0.934116233753572	Tbx19
ENSRNOT00000017138	ENSRNOG00000028585	Tceal8	rno-miR-133a-5p	0.934073485737981	Ankrd44
ENSRNOT00000048020	ENSRNOG00000020514	Sox6	rno-miR-499-5p	0.933524137030746	Odf4
ENSRNOT00000000733	ENSRNOG00000000596	Fyn	rno-miR-499-5p	0.93067461879086	Cox20
ENSRNOT00000009665	ENSRNOG00000006865	Laptm4a	rno-miR-133a-5p	0.929836537546364	Zfp26
ENSRNOT00000021921	ENSRNOG00000015971	Slc12a2	rno-miR-499-5p	0.924200527341834	Il33
ENSRNOT00000008951	ENSRNOG00000006846	En2	rno-miR-133a-5p	0.922117979899062	Ankrd13a
ENSRNOT00000009100	ENSRNOG00000006652	Ddx1	rno-miR-499-5p	0.922113523965568	Rnf19a
ENSRNOT00000024430	ENSRNOG00000018087	Vim	rno-miR-133a-5p	0.920237027006644	Stx1a
ENSRNOT00000010669	ENSRNOG00000007961	Klre1	rno-miR-499-5p	0.917837142161576	Rsbn1
ENSRNOT00000042226	ENSRNOG00000029172	LOC100361944	rno-miR-499-5p	0.916200592226282	Rgs7
ENSRNOT00000011925	ENSRNOG00000008941	Ets1	rno-miR-499-5p	0.915643779982189	Fndc3a
ENSRNOT00000018319	ENSRNOG00000013647	Polm	rno-miR-133b-5p	0.915560949249741	Fam222b
ENSRNOT00000031855	ENSRNOG00000013602	LOC100911993	rno-miR-133b-5p	0.913906879117347	Mapk6
ENSRNOT00000034252	ENSRNOG00000028721	Otor	rno-miR-499-5p	0.912377570979068	Arel1
ENSRNOT00000006608	ENSRNOG00000004946	Cst12	rno-miR-499-5p	0.911415006049198	Uvrag
ENSRNOT00000077025	ENSRNOG00000030091	Dusp14	rno-miR-133a-5p	0.910786601304469	Slc23a2
ENSRNOT00000005170	ENSRNOG00000003712	Ppp4r3b	rno-miR-499-5p	0.908491376482435	Pak7
ENSRNOT00000001595	ENSRNOG00000001204	Ankrd13a	rno-miR-133a-5p	0.908169178348764	Naa15
ENSRNOT00000060550	ENSRNOG00000026564	Ptpdc1	rno-miR-499-5p	0.907372193276092	Lsm14a
ENSRNOT00000073180	ENSRNOG00000049053	Glipr1l2	rno-miR-499-5p	0.907084579150905	Ugcg
ENSRNOT00000020886	ENSRNOG00000015540	Ppp6r3	rno-miR-133b-5p	0.907062263190709	Klf3
ENSRNOT00000068082	ENSRNOG00000009460	Pdzd8	rno-miR-133b-5p	0.904931757342622	Vav3
ENSRNOT00000034240	ENSRNOG00000025245	RGD1311946	rno-miR-133b-5p	0.903862407457554	Tmed9
ENSRNOT00000076890	ENSRNOG00000022790	Obscn	rno-miR-133b-5p	0.900860744960224	Dyrk2
ENSRNOT00000065778	ENSRNOG00000003776	Amtn	rno-miR-499-5p	0.900714309219713	Ptp4a1
ENSRNOT00000047634	ENSRNOG00000032917	Zfand2a	rno-miR-133a-5p	0.900472039515945	Mal2
ENSRNOT00000021817	ENSRNOG00000015780	Rcn2	rno-miR-133a-5p	0.900222882989436	Ampd2
ENSRNOT00000035048	ENSRNOG00000025580	Ube2v1	rno-miR-499-5p	0.900165792896413	Clmp
ENSRNOT00000015632	ENSRNOG00000011523	H2afy	rno-miR-499-5p	0.89844411804752	Rqcd1
ENSRNOT00000058837	ENSRNOG00000038571	Fzd8	rno-miR-499-5p	0.897988464051555	Panx3
ENSRNOT00000031821	ENSRNOG00000029957	Zfp51	rno-miR-499-5p	0.89783506811306	Rtel1
ENSRNOT00000038972	ENSRNOG00000024093	Dmrta1	rno-miR-499-5p	0.897141529971841	Ppp3cb
ENSRNOT00000066195	ENSRNOG00000014397	Zic2	rno-miR-133a-5p	0.897065077444348	Pkdcc
ENSRNOT00000048175	ENSRNOG00000030149	Adgrl3	rno-miR-133a-5p	0.896851634292922	Vma21
ENSRNOT00000013088	ENSRNOG00000009636	Scrn1	rno-miR-133a-5p	0.895433226170367	Rgs10
ENSRNOT00000002058	ENSRNOG00000001506	Tmem35	rno-miR-133b-5p	0.89437826519104	Klhl4
ENSRNOT00000006470	ENSRNOG00000004667	Gen1	rno-miR-499-5p	0.893207639317488	Snap25
ENSRNOT00000039551	ENSRNOG00000023383	Ddx3x	rno-miR-133a-5p	0.892584234068638	Sim2
ENSRNOT00000002581	ENSRNOG00000001886	Dgcr8	rno-miR-499-5p	0.892200013620177	Pdik1l
ENSRNOT00000033684	ENSRNOG00000027654	Appbp2	rno-miR-133b-5p	0.890920373622084	Ermn
ENSRNOT00000013975	ENSRNOG00000010024	Cyb5r4	rno-miR-499-5p	0.890820507899452	Zfp266
ENSRNOT00000019511	ENSRNOG00000014363	Arhgef3	rno-miR-133b-5p	0.890267955727901	Mtfmt
ENSRNOT00000064368	ENSRNOG00000003160	RragB	rno-miR-499-5p	0.889185233559132	Arhgef3
ENSRNOT00000074649	ENSRNOG00000048205	Ube2h	rno-miR-133a-5p	0.888555741901103	Siae
ENSRNOT00000003106	ENSRNOG00000002270	Hnrnpdl	rno-miR-133a-5p	0.88796101140689	Olfml1
ENSRNOT00000027597	ENSRNOG00000020355	Twist2	rno-miR-133a-5p	0.887309869659489	Hivep2
ENSRNOT00000060698	ENSRNOG00000015434	Midn	rno-miR-133a-5p	0.884555138725321	Dgcr8
ENSRNOT00000075349	ENSRNOG00000047891	Foxg1	rno-miR-499-5p	0.884013985139892	Six6
ENSRNOT00000058685	ENSRNOG00000032254	Sin3a	rno-miR-133a-5p	0.880845240180078	Laptm4a
ENSRNOT00000013053	ENSRNOG00000009381	Mapk6	rno-miR-133a-5p	0.880599032978667	Smek2
ENSRNOT00000027375	ENSRNOG00000042592	Rgs10	rno-miR-133b-5p	0.879768393755058	Cers3
ENSRNOT00000010247	ENSRNOG00000007765	Frzb	rno-miR-133b-5p	0.879716846131938	Abi2
ENSRNOT00000022437	ENSRNOG00000016459	Eif3j	rno-miR-133a-5p	0.879605395565729	Zfyve26
ENSRNOT00000039057	ENSRNOG00000001271	Card6	rno-miR-499-5p	0.87937129052996	Plcxd2
ENSRNOT00000029549	ENSRNOG00000001730	Acap2	rno-miR-133a-5p	0.879060943675923	Aftph
ENSRNOT00000065230	ENSRNOG00000046256	Ralgapa1	rno-miR-133b-5p	0.87842864633561	Omg
ENSRNOT00000073442	ENSRNOG00000004200	Sybu	rno-miR-499-5p	0.878318546340045	Anapc10
ENSRNOT00000060928	ENSRNOG00000016680	Nsd1	rno-miR-133b-5p	0.877620847577471	Slc39a8
ENSRNOT00000001783	ENSRNOG00000001314	Fam20c	rno-miR-133b-5p	0.877534925922203	Lypla1
ENSRNOT00000058548	ENSRNOG00000015888	Larp4b	rno-miR-499-5p	0.876932735757565	Pcdha9
ENSRNOT00000072589	ENSRNOG00000045892	Cfl2	rno-miR-499-5p	0.875660851659754	Hs1bp3
ENSRNOT00000009687	ENSRNOG00000007241	Fnbp4	rno-miR-499-5p	0.874735517845718	Adam17
ENSRNOT00000010330	ENSRNOG00000007694	Unc13c	rno-miR-133b-5p	0.874357328550229	Mnt
ENSRNOT00000014827	ENSRNOG00000011162	Smco4	rno-miR-499-5p	0.87350920538383	Neurod1
ENSRNOT00000015166	ENSRNOG00000011407	Pragmin	rno-miR-499-5p	0.87346493604569	Cdc25a
ENSRNOT00000047635	ENSRNOG00000010815	Elf2	rno-miR-133a-5p	0.8727428403262	Yipf5
ENSRNOT00000067022	ENSRNOG00000025462	Wdr41	rno-miR-133a-5p	0.872291208497087	Dpm1
ENSRNOT00000045063	ENSRNOG00000016398	Clstn1	rno-miR-133b-5p	0.871147085794741	Naa20
ENSRNOT00000014934	ENSRNOG00000011078	Srm	rno-miR-133a-5p	0.871130172353063	Eif4g2
ENSRNOT00000050617	ENSRNOG00000009954	Cacul1	rno-miR-499-5p	0.869458401403115	Mob3b
ENSRNOT00000002906	ENSRNOG00000002094	Atg3	rno-miR-133a-5p	0.869082688598148	Ppp1cb
ENSRNOT00000030199	ENSRNOG00000026112	Tmem202	rno-miR-499-5p	0.86865127459666	Dync1li2
ENSRNOT00000045056	ENSRNOG00000032058	Pogk	rno-miR-499-5p	0.86795888543358	S100pbp
ENSRNOT00000003568	ENSRNOG00000002625	Ptpn4	rno-miR-499-5p	0.867782243303156	Mycbp2
ENSRNOT00000023342	ENSRNOG00000016833	Ide	rno-miR-499-5p	0.867670383751414	Fbxo8
ENSRNOT00000008510	ENSRNOG00000006335	Klhl9	rno-miR-499-5p	0.867361234826851	Eid1
ENSRNOT00000009241	ENSRNOG00000006963	Ctse	rno-miR-499-5p	0.867238319860584	Ago1
ENSRNOT00000038093	ENSRNOG00000021294	Mstn	rno-miR-499-5p	0.8664992804016	Tob1
ENSRNOT00000012102	ENSRNOG00000009078	Mrpl37	rno-miR-499-5p	0.866164451946846	Creb5
ENSRNOT00000005611	ENSRNOG00000004027	Aldh9a1	rno-miR-499-5p	0.865269586113188	Syn2
ENSRNOT00000043518	ENSRNOG00000031896	Stt3a	rno-miR-499-5p	0.863491437429538	Zc3h7a
ENSRNOT00000068168	ENSRNOG00000018097	Emc1	rno-miR-499-5p	0.863342683069214	Gen1
ENSRNOT00000023149	ENSRNOG00000017210	Slc22a23	rno-miR-499-5p	0.86212053585605	Kcnk2
ENSRNOT00000028835	ENSRNOG00000021231	Lzts3	rno-miR-133b-5p	0.86210508266545	Pdzd8
ENSRNOT00000065041	ENSRNOG00000021984	Rgs7	rno-miR-499-5p	0.860590582903443	Slc1a3
ENSRNOT00000041188	ENSRNOG00000018851	Ppp2r2b	rno-miR-133b-5p	0.860285591417191	Emc1
ENSRNOT00000029166	ENSRNOG00000010877	Alg9	rno-miR-133b-5p	0.859013869832062	Trappc8
ENSRNOT00000004551	ENSRNOG00000003392	Grsf1	rno-miR-133a-5p	0.858967328314809	Zfpm2
ENSRNOT00000064229	ENSRNOG00000022804	Foxp4	rno-miR-133a-5p	0.858037567107175	Gpr158
ENSRNOT00000026710	ENSRNOG00000019465	Gnai3	rno-miR-499-5p	0.85622661585811	Rnf138
ENSRNOT00000055030	ENSRNOG00000027513	Rtel1	rno-miR-499-5p	0.856219024713078	Arid3b
ENSRNOT00000018854	ENSRNOG00000014055	Nat1	rno-miR-499-5p	0.855635557413674	Kbtbd8
ENSRNOT00000003489	ENSRNOG00000002593	Esrrg	rno-miR-133a-5p	0.855345072789885	Cacul1
ENSRNOT00000015006	ENSRNOG00000011142	Cyb5b	rno-miR-133b-5p	0.855223930471271	Zic2
ENSRNOT00000034472	ENSRNOG00000025791	Dync1li2	rno-miR-133b-5p	0.855138794504447	Lphn3
ENSRNOT00000075852	ENSRNOG00000014445	Hp1bp3	rno-miR-499-5p	0.852780403752337	Zfand2a
ENSRNOT00000022419	ENSRNOG00000016474	Tspan3	rno-miR-499-5p	0.852588175523835	Cwf19l2
ENSRNOT00000042822	ENSRNOG00000034078	Mxi1	rno-miR-133a-5p	0.852489180950887	Hs6st1
ENSRNOT00000065168	ENSRNOG00000004863	Mpped2	rno-miR-499-5p	0.851752651659957	Slain2
ENSRNOT00000041689	ENSRNOG00000013213	Epha4	rno-miR-133b-5p	0.851497979812436	Fkbp5
ENSRNOT00000001581	ENSRNOG00000001192	Gltp	rno-miR-133a-5p	0.850023608476177	Cfl2
ENSRNOT00000022141	ENSRNOG00000016536	Pdik1l	rno-miR-499-5p	0.849370232364472	Klf11
ENSRNOT00000028141	ENSRNOG00000020737	Cdc25a	rno-miR-133a-5p	0.849264830114027	Med13
ENSRNOT00000009417	ENSRNOG00000007151	Cdk14	rno-miR-499-5p	0.848011469639026	Usp47
ENSRNOT00000011726	ENSRNOG00000008704	Nlk	rno-miR-499-5p	0.847410714014687	Ppp6c
ENSRNOT00000027949	ENSRNOG00000020580	LOC500956	rno-miR-133a-5p	0.845340332369747	Smarca5
ENSRNOT00000064418	ENSRNOG00000042696	Minos1	rno-miR-499-5p	0.845080765447398	Ets1
ENSRNOT00000065646	ENSRNOG00000016041	Zc3h12d	rno-miR-499-5p	0.843803048930141	Cdk14
ENSRNOT00000065285	ENSRNOG00000014436	Ppip5k1	rno-miR-133a-5p	0.843655583687883	Eea1
ENSRNOT00000028885	ENSRNOG00000021262	Slc23a2	rno-miR-133b-5p	0.843484095515581	Tusc2
ENSRNOT00000035821	ENSRNOG00000016163	Slc1a3	rno-miR-499-5p	0.842670905790859	Pogk
ENSRNOT00000075776	ENSRNOG00000028198	Sh2b3	rno-miR-133a-5p	0.842668296438387	Epha4
ENSRNOT00000012422	ENSRNOG00000009388	Sptssb	rno-miR-499-5p	0.842160931527966	Rfx7
ENSRNOT00000064116	ENSRNOG00000003829	Ap3s1	rno-miR-499-5p	0.841752113185772	Tmem168
ENSRNOT00000000713	ENSRNOG00000000583	Cdk19	rno-miR-499-5p	0.841219481346082	Arhgef18
ENSRNOT00000004919	ENSRNOG00000003600	Pnpt1	rno-miR-499-5p	0.840742258473375	Klhl9
ENSRNOT00000045285	ENSRNOG00000005176	Map7d2	rno-miR-499-5p	0.840666533440715	Zc3h12d
ENSRNOT00000005885	ENSRNOG00000004100	Trib1	rno-miR-133b-5p	0.840584619447985	Dek
ENSRNOT00000006154	ENSRNOG00000004553	Cox20	rno-miR-133a-5p	0.840538250495623	Sec14l4
ENSRNOT00000011485	ENSRNOG00000008615	Mal2	rno-miR-499-5p	0.840403994351196	Ide
ENSRNOT00000017379	ENSRNOG00000012385	Naa15	rno-miR-499-5p	0.838944232467224	Ube2n
ENSRNOT00000068093	ENSRNOG00000017747	Snrnp27	rno-miR-499-5p	0.837982739875847	Slc12a2
ENSRNOT00000000898	ENSRNOG00000000708	Sgsm1	rno-miR-133a-5p	0.83776688412075	Tsc22d2
ENSRNOT00000050179	ENSRNOG00000017707	Abi2	rno-miR-133a-5p	0.836377952089753	Appbp2
ENSRNOT00000015474	ENSRNOG00000010819	Hspa4l	rno-miR-499-5p	0.836057609249264	Gcc2
ENSRNOT00000064507	ENSRNOG00000010551	Lhx2	rno-miR-133b-5p	0.83601254086172	Sin3a
ENSRNOT00000010283	ENSRNOG00000007821	Dyrk2	rno-miR-499-5p	0.835871183437754	Srpk2
ENSRNOT00000007410	ENSRNOG00000005509	Pak7	rno-miR-499-5p	0.835651135852032	Zfp383
ENSRNOT00000024656	ENSRNOG00000018207	Dynlt1	rno-miR-499-5p	0.835223608291332	Sos2
ENSRNOT00000066888	ENSRNOG00000014478	Fndc3a	rno-miR-499-5p	0.834905350669689	Lmbrd2
ENSRNOT00000039237	ENSRNOG00000021663	RGD1561849	rno-miR-499-5p	0.834221241013168	Mier3
ENSRNOT00000022117	ENSRNOG00000016207	Galnt1	rno-miR-499-5p	0.833949454106631	Tor1aip2
ENSRNOT00000018872	ENSRNOG00000014066	Jade1	rno-miR-499-5p	0.833426769120488	Cnppd1
ENSRNOT00000047296	ENSRNOG00000039091	Pnpla8	rno-miR-499-5p	0.833362392509601	Rnf145
ENSRNOT00000016380	ENSRNOG00000028111	Zfyve26	rno-miR-133b-5p	0.832790648098373	Ankrd40
ENSRNOT00000058685	ENSRNOG00000032254	Sin3a	rno-miR-133b-5p	0.831843967442327	Dmrta1
ENSRNOT00000023911	ENSRNOG00000017690	Ccsap	rno-miR-499-5p	0.831120199154173	Xcr1
ENSRNOT00000009105	ENSRNOG00000006708	Tbc1d24	rno-miR-133b-5p	0.831094496685035	Sdhd
ENSRNOT00000005901	ENSRNOG00000004466	Fam210b	rno-miR-133a-5p	0.831053647910617	Nrip1
ENSRNOT00000076932	ENSRNOG00000025641	Gml	rno-miR-499-5p	0.830400297844642	Daam1
ENSRNOT00000063994	ENSRNOG00000010601	Srpk2	rno-miR-499-5p	0.829468007369454	S1pr1
ENSRNOT00000046539	ENSRNOG00000010753	Aig1	rno-miR-499-5p	0.828658018304323	Fam210b
ENSRNOT00000066917	ENSRNOG00000015389	Stag1	rno-miR-133a-5p	0.826599567871128	Insig1
ENSRNOT00000060149	ENSRNOG00000039278	Mcart1	rno-miR-499-5p	0.826579412452406	Aff4
ENSRNOT00000034098	ENSRNOG00000024832	Gpr158	rno-miR-499-5p	0.825615582692969	Senp7
ENSRNOT00000076430	ENSRNOG00000013176	Far1	rno-miR-133b-5p	0.824772031672483	Cops2
ENSRNOT00000000071	ENSRNOG00000000062	Pcgf3	rno-miR-133a-5p	0.824661018478635	Cul3
ENSRNOT00000000231	ENSRNOG00000000216	Klf11	rno-miR-133a-5p	0.823995896494141	Cpox
ENSRNOT00000009712	ENSRNOG00000007369	Shisa4	rno-miR-133a-5p	0.823936041069245	Eif5
ENSRNOT00000006190	ENSRNOG00000004612	Ppp1cb	rno-miR-499-5p	0.821551782470512	Hif1a
ENSRNOT00000002427	ENSRNOG00000001781	Lmln	rno-miR-133b-5p	0.820756110105521	Rb1cc1
ENSRNOT00000029723	ENSRNOG00000042201	Efcab2	rno-miR-133b-5p	0.820714611664791	Ago4
ENSRNOT00000022056	ENSRNOG00000016456	Il33	rno-miR-133b-5p	0.820317579650334	Map7d2
ENSRNOT00000039551	ENSRNOG00000023383	Ddx3x	rno-miR-499-5p	0.819448877925771	Wwp1
ENSRNOT00000054970	ENSRNOG00000036697	Mafg	rno-miR-499-5p	0.818832846783142	Clstn1
ENSRNOT00000071482	ENSRNOG00000048267	Tor1aip2	rno-miR-499-5p	0.817880748443864	Dusp3
ENSRNOT00000002152	ENSRNOG00000001585	Nrip1	rno-miR-499-5p	0.817740072617652	LRRTM1
ENSRNOT00000068082	ENSRNOG00000009460	Pdzd8	rno-miR-499-5p	0.817451816837365	Elf2
ENSRNOT00000014348	ENSRNOG00000010799	Noct	rno-miR-499-5p	0.81635990279327	Dennd5a
ENSRNOT00000019966	ENSRNOG00000014516	Hs6st1	rno-miR-133a-5p	0.815885571856818	Gtf2e1
ENSRNOT00000045162	ENSRNOG00000028756	Ubc	rno-miR-133b-5p	0.815852716969575	Cnbp
ENSRNOT00000076300	ENSRNOG00000012716	Chd2	rno-miR-133a-5p	0.815837636196409	Tubgcp3
ENSRNOT00000014301	ENSRNOG00000010642	Lysmd2	rno-miR-499-5p	0.815105481404102	Casp3
ENSRNOT00000010422	ENSRNOG00000007909	Cd69	rno-miR-133b-5p	0.813838529498516	Ube2h
ENSRNOT00000008722	ENSRNOG00000006411	Cav2	rno-miR-499-5p	0.812226881077455	Ptprc
ENSRNOT00000064229	ENSRNOG00000022804	Foxp4	rno-miR-133b-5p	0.811926296260586	Dnm1l
ENSRNOT00000020748	ENSRNOG00000014621	Rab8a	rno-miR-133a-5p	0.81112151131455	Myh10
ENSRNOT00000036947	ENSRNOG00000002667	Lamc2	rno-miR-133b-5p	0.810041386094066	Psd2
ENSRNOT00000002043	ENSRNOG00000001493	Kptn	rno-miR-133b-5p	0.809000975175058	Cpne4
ENSRNOT00000054951	ENSRNOG00000036683	Sirt7	rno-miR-499-5p	0.808973355058537	RGD1561849
ENSRNOT00000003878	ENSRNOG00000002908	Slc35a4	rno-miR-499-5p	0.808415297776161	Cdk17
ENSRNOT00000042126	ENSRNOG00000032729	Bex2	rno-miR-499-5p	0.806750189330265	Atpaf1
ENSRNOT00000009436	ENSRNOG00000007099	S100pbp	rno-miR-499-5p	0.805852121668948	Fam131b
ENSRNOT00000019521	ENSRNOG00000014551	LOC100909771	rno-miR-499-5p	0.80485269116738	Mxi1
ENSRNOT00000056440	ENSRNOG00000025148	Baz2b	rno-miR-133b-5p	0.804026667024309	Scn3a
ENSRNOT00000025582	ENSRNOG00000018854	Nppc	rno-miR-133a-5p	0.803250214783249	Hspa4l
ENSRNOT00000016386	ENSRNOG00000011933	Csnk2a2	rno-miR-499-5p	0.802369556598438	RGD1564114
ENSRNOT00000006578	ENSRNOG00000004904	Pa2g4	rno-miR-133a-5p	0.802198918637171	Eml4
ENSRNOT00000009233	ENSRNOG00000006859	Insig1	rno-miR-499-5p	0.801783688820012	Msantd3
ENSRNOT00000030803	ENSRNOG00000024372	Cwf19l2	rno-miR-499-5p	0.801162567935955	Lmln
ENSRNOT00000017871	ENSRNOG00000013353	Tmem260	rno-miR-499-5p	0.801031277246793	Efcab2
ENSRNOT00000015331	ENSRNOG00000011129	Arhgef40	rno-miR-133b-5p	0.80041469224047	Pigm
ENSRNOT00000021952	ENSRNOG00000038140	Whsc1	rno-miR-133a-5p	0.799825997683642	Supt20
ENSRNOT00000061249	ENSRNOG00000019232	RGD1311345	rno-miR-499-5p	0.799095616868776	Pfn2
ENSRNOT00000021670	ENSRNOG00000016143	Gpr162	rno-miR-133b-5p	0.798505529155166	Dlg3
ENSRNOT00000011074	ENSRNOG00000008312	Stra6	rno-miR-133a-5p	0.798352629626626	Ralgapa1
ENSRNOT00000008274	ENSRNOG00000005464	Lgalsl	rno-miR-499-5p	0.797092160652814	Ap1s2
ENSRNOT00000013768	ENSRNOG00000010266	Cd180	rno-miR-133b-5p	0.796986641656784	Cnot6l
ENSRNOT00000042717	ENSRNOG00000031675	Panx3	rno-miR-499-5p	0.796769298898409	Dpysl2
ENSRNOT00000059447	ENSRNOG00000017149	Fam131b	rno-miR-499-5p	0.795869053263482	Stc1
ENSRNOT00000018232	ENSRNOG00000013564	Dok3	rno-miR-133b-5p	0.795765243592072	Esrrg
ENSRNOT00000024033	ENSRNOG00000017817	Cox4i1	rno-miR-133b-5p	0.795639770487523	Usp53
ENSRNOT00000025873	ENSRNOG00000019105	Dpp8	rno-miR-133b-5p	0.795294258757813	Ap3s1
ENSRNOT00000007794	ENSRNOG00000005924	Dstn	rno-miR-499-5p	0.795195409897609	Grsf1
ENSRNOT00000068340	ENSRNOG00000019677	Arid3b	rno-miR-499-5p	0.793143893137919	Ttc9c
ENSRNOT00000002960	ENSRNOG00000002163	Klf3	rno-miR-133a-5p	0.79270023533684
ENSRNOT00000059169	ENSRNOG00000022980	Sdhd	rno-miR-499-5p	0.792634437974995
ENSRNOT00000021729	ENSRNOG00000016239	Zadh2	rno-miR-133a-5p	0.791723949114665
ENSRNOT00000018040	ENSRNOG00000013510	LOC100361056	rno-miR-499-5p	0.791654577810235
ENSRNOT00000010607	ENSRNOG00000007476	Clmp	rno-miR-133b-5p	0.791099077541662
ENSRNOT00000015803	ENSRNOG00000011864	Gm2a	rno-miR-499-5p	0.790752219975422
ENSRNOT00000027393	ENSRNOG00000046285	Pcdha9	rno-miR-499-5p	0.789921329365283
ENSRNOT00000022437	ENSRNOG00000016459	Eif3j	rno-miR-499-5p	0.789484902322913
ENSRNOT00000011486	ENSRNOG00000008638	Angptl3	rno-miR-499-5p	0.789315897941529
ENSRNOT00000015967	ENSRNOG00000011535	Gcsh	rno-miR-499-5p	0.788739550214626
ENSRNOT00000026112	ENSRNOG00000019177	Psd2	rno-miR-133b-5p	0.78825642956342
ENSRNOT00000008734	ENSRNOG00000006037	Snap25	rno-miR-133a-5p	0.788001267227085
ENSRNOT00000015432	ENSRNOG00000021384	Ankrd44	rno-miR-133a-5p	0.787754307174855
ENSRNOT00000019563	ENSRNOG00000014598	Abhd13	rno-miR-499-5p	0.787277619253724
ENSRNOT00000012519	ENSRNOG00000009453	Mob3b	rno-miR-133b-5p	0.786853529081318
ENSRNOT00000014015	ENSRNOG00000010502	Fbxo8	rno-miR-133a-5p	0.785971443310839
ENSRNOT00000054685	ENSRNOG00000014705	Rbm20	rno-miR-133b-5p	0.785684759254845
ENSRNOT00000038313	ENSRNOG00000006831	Pgr	rno-miR-133b-5p	0.785290683215192
ENSRNOT00000073258	ENSRNOG00000045698	Lin7c	rno-miR-499-5p	0.78480875562014
ENSRNOT00000067595	ENSRNOG00000020962	Pogz	rno-miR-499-5p	0.783842226239279
ENSRNOT00000066874	ENSRNOG00000050146	LOC100909732	rno-miR-133b-5p	0.783638398230658
ENSRNOT00000037509	ENSRNOG00000021931	Uba6	rno-miR-133b-5p	0.783385164363075
ENSRNOT00000002462	ENSRNOG00000001803	Dnajb11	rno-miR-133b-5p	0.783324402280065
ENSRNOT00000077004	ENSRNOG00000005036	Atad2b	rno-miR-133a-5p	0.782456615560278
ENSRNOT00000042577	ENSRNOG00000031827	Arih2	rno-miR-133b-5p	0.782384377920483
ENSRNOT00000033413	ENSRNOG00000012508	Slc39a8	rno-miR-133b-5p	0.782203190325694
ENSRNOT00000013884	ENSRNOG00000010239	Cnbp	rno-miR-499-5p	0.782126848095915
ENSRNOT00000024975	ENSRNOG00000018325	Cnppd1	rno-miR-133b-5p	0.782111905980471
ENSRNOT00000021751	ENSRNOG00000016152	Dek	rno-miR-133a-5p	0.781633155944742
ENSRNOT00000028703	ENSRNOG00000021144	Cebpg	rno-miR-499-5p	0.781370829539447
ENSRNOT00000015320	ENSRNOG00000025052	Stard5	rno-miR-499-5p	0.781141645807424
ENSRNOT00000038207	ENSRNOG00000042289	Plcxd2	rno-miR-499-5p	0.78091825879201
ENSRNOT00000017787	ENSRNOG00000013267	Helz2	rno-miR-499-5p	0.780817534687705
ENSRNOT00000005873	ENSRNOG00000004300	Gtf2a1	rno-miR-499-5p	0.780424106775248
ENSRNOT00000068440	ENSRNOG00000042888	Cdyl2	rno-miR-499-5p	0.778727576433502
ENSRNOT00000005664	ENSRNOG00000004205	Pkdcc	rno-miR-133b-5p	0.776732978869934
ENSRNOT00000011419	ENSRNOG00000008610	Mbip	rno-miR-133b-5p	0.775215268805878
ENSRNOT00000010476	ENSRNOG00000007757	Ppp3cb	rno-miR-499-5p	0.774100456947465
ENSRNOT00000004494	ENSRNOG00000003350	Mospd2	rno-miR-499-5p	0.774083558338759
ENSRNOT00000004650	ENSRNOG00000003501	Lyzl6	rno-miR-133b-5p	0.773214413661409
ENSRNOT00000076452	ENSRNOG00000020339	Neurl1	rno-miR-133a-5p	0.772768548654625
ENSRNOT00000002957	ENSRNOG00000002176	Nectin3	rno-miR-499-5p	0.77276698392559
ENSRNOT00000003690	ENSRNOG00000002722	Sec14l1	rno-miR-499-5p	0.772603260605863
ENSRNOT00000067694	ENSRNOG00000018144	Depdc5	rno-miR-133a-5p	0.771876844881717
ENSRNOT00000009440	ENSRNOG00000006965	Aff4	rno-miR-499-5p	0.771254752354196
ENSRNOT00000024035	ENSRNOG00000017821	Agxt2	rno-miR-499-5p	0.77106731568209
ENSRNOT00000021110	ENSRNOG00000015644	Ugcg	rno-miR-499-5p	0.771051960835852
ENSRNOT00000018475	ENSRNOG00000013570	Rad54l2	rno-miR-133a-5p	0.770736348736668
ENSRNOT00000010254	ENSRNOG00000007647	Oprk1	rno-miR-133a-5p	0.77057465534818
ENSRNOT00000020886	ENSRNOG00000015540	Ppp6r3	rno-miR-133a-5p	0.770563787539245
ENSRNOT00000049725	ENSRNOG00000008292	Hif1a	rno-miR-133a-5p	0.768451078166144
ENSRNOT00000015119	ENSRNOG00000038044	Tsc22d2	rno-miR-499-5p	0.768328966749804
ENSRNOT00000007215	ENSRNOG00000005411	Aftph	rno-miR-499-5p	0.768152175357507
ENSRNOT00000022176	ENSRNOG00000016206	Uvrag	rno-miR-133a-5p	0.767310236255073
ENSRNOT00000046529	ENSRNOG00000014530	Nav2	rno-miR-133b-5p	0.76693569826293
ENSRNOT00000010343	ENSRNOG00000007805	Mybl2	rno-miR-133b-5p	0.766210284727782
ENSRNOT00000005846	ENSRNOG00000004345	Daam1	rno-miR-499-5p	0.766134774711947
ENSRNOT00000003780	ENSRNOG00000002828	Tob1	rno-miR-499-5p	0.765841345091875
ENSRNOT00000011273	ENSRNOG00000008159	Msantd3	rno-miR-499-5p	0.765417419316473
ENSRNOT00000005156	ENSRNOG00000003687	Rgs2	rno-miR-499-5p	0.765413204654535
ENSRNOT00000010607	ENSRNOG00000007476	Clmp	rno-miR-499-5p	0.764658342275488
ENSRNOT00000006070	ENSRNOG00000004554	Dcn	rno-miR-499-5p	0.764012527741307
ENSRNOT00000006157	ENSRNOG00000004606	Meis1	rno-miR-499-5p	0.763416276135767
ENSRNOT00000014988	ENSRNOG00000011077	Tjp1	rno-miR-133a-5p	0.763226194351404
ENSRNOT00000019671	ENSRNOG00000014602	Mtfmt	rno-miR-133a-5p	0.762421252858773
ENSRNOT00000074669	ENSRNOG00000050626	Ube2n	rno-miR-499-5p	0.762302358280073
ENSRNOT00000050951	ENSRNOG00000036790	Olfml1	rno-miR-133a-5p	0.762229061083312
ENSRNOT00000006240	ENSRNOG00000004382	Arel1	rno-miR-133b-5p	0.761652914053895
ENSRNOT00000014320	ENSRNOG00000010708	Gata4	rno-miR-499-5p	0.761544002654758
ENSRNOT00000035788	ENSRNOG00000026124	Id3	rno-miR-499-5p	0.760352339107529
ENSRNOT00000003684	ENSRNOG00000002653	Kcnk2	rno-miR-499-5p	0.759719600735216
ENSRNOT00000038747	ENSRNOG00000022012	Tnfrsf18	rno-miR-133a-5p	0.759581828574563
ENSRNOT00000004159	ENSRNOG00000003065	Glyr1	rno-miR-499-5p	0.759356347159867
ENSRNOT00000016749	ENSRNOG00000026577	Cpne4	rno-miR-499-5p	0.757867820577385
ENSRNOT00000015528	ENSRNOG00000037304	LOC100911204	rno-miR-499-5p	0.757408395185731
ENSRNOT00000047320	ENSRNOG00000032834	Hspa13	rno-miR-133b-5p	0.757402346438824
ENSRNOT00000045314	ENSRNOG00000006695	Rbck1	rno-miR-133a-5p	0.756912603341208
ENSRNOT00000050179	ENSRNOG00000017707	Abi2	rno-miR-133b-5p	0.756432993199815
ENSRNOT00000010455	ENSRNOG00000012760	Chtop	rno-miR-133b-5p	0.756337017952629
ENSRNOT00000011292	ENSRNOG00000008157	Syn2	rno-miR-499-5p	0.755323968454386
ENSRNOT00000014572	ENSRNOG00000010406	Cel	rno-miR-499-5p	0.755317876269403
ENSRNOT00000026376	ENSRNOG00000019464	Ttc9c	rno-miR-499-5p	0.755208784939219
ENSRNOT00000076255	ENSRNOG00000021133	Lsm14a	rno-miR-133a-5p	0.754554905594392
ENSRNOT00000014095	ENSRNOG00000010475	Casp3	rno-miR-133b-5p	0.754526941801111
ENSRNOT00000036556	ENSRNOG00000021528	Tusc2	rno-miR-133a-5p	0.754409049298953
ENSRNOT00000049340	ENSRNOG00000013823	Cers3	rno-miR-499-5p	0.753874052583678
ENSRNOT00000049044	ENSRNOG00000029366	Prrt2	rno-miR-499-5p	0.752833151872434
ENSRNOT00000009450	ENSRNOG00000006690	Tmem168	rno-miR-499-5p	0.75281675014551
ENSRNOT00000006408	ENSRNOG00000004763	Sirpa	rno-miR-499-5p	0.752529539476601
ENSRNOT00000004927	ENSRNOG00000003629	Nvl	rno-miR-133b-5p	0.752523785486757
ENSRNOT00000005148	ENSRNOG00000003861	Gorab	rno-miR-499-5p	0.75249374447629
ENSRNOT00000006053	ENSRNOG00000004555	Sec14l4	rno-miR-133b-5p	0.751854946675737
ENSRNOT00000037728	ENSRNOG00000027320	Ago1	rno-miR-133a-5p	0.751735156934749
ENSRNOT00000074505	ENSRNOG00000045742	Cyb5d1	rno-miR-499-5p	0.75165260747336
ENSRNOT00000065712	ENSRNOG00000026754	Usp47	rno-miR-133a-5p	0.750822896851781
ENSRNOT00000016237	ENSRNOG00000011771	Ptp4a1	rno-miR-133a-5p	0.749990599805888
ENSRNOT00000057016	ENSRNOG00000037604	Ascc3	rno-miR-133a-5p	0.748761012313378
ENSRNOT00000024689	ENSRNOG00000018296	Anapc10	rno-miR-133a-5p	0.748170270928155
ENSRNOT00000044177	ENSRNOG00000001616	Senp7	rno-miR-133a-5p	0.74813986283456
ENSRNOT00000008880	ENSRNOG00000006296	Six6	rno-miR-133b-5p	0.748094698607982
ENSRNOT00000021263	ENSRNOG00000022202	Trappc8	rno-miR-499-5p	0.74800249016167
ENSRNOT00000003933	ENSRNOG00000002894	Mnt	rno-miR-133a-5p	0.747913916307886
ENSRNOT00000005667	ENSRNOG00000004225	Odf4	rno-miR-133a-5p	0.746792830698836
ENSRNOT00000017485	ENSRNOG00000012206	Dennd5a	rno-miR-133a-5p	0.746287273137988
ENSRNOT00000006992	ENSRNOG00000005215	Klhl4	rno-miR-133b-5p	0.745741170496293
ENSRNOT00000007267	ENSRNOG00000005450	Lsm11	rno-miR-133a-5p	0.745624754673592
ENSRNOT00000015131	ENSRNOG00000011015	Hivep2	rno-miR-499-5p	0.745589973420239
ENSRNOT00000017571	ENSRNOG00000013121	Mier3	rno-miR-499-5p	0.745175661403588
ENSRNOT00000000558	ENSRNOG00000000476	Zbtb22	rno-miR-499-5p	0.744791646674061
ENSRNOT00000012287	ENSRNOG00000008744	Cops2	rno-miR-133b-5p	0.744663382440646
ENSRNOT00000066773	ENSRNOG00000033389	Susd2	rno-miR-499-5p	0.744659156030362
ENSRNOT00000055194	ENSRNOG00000036798	Dusp3	rno-miR-499-5p	0.744561477479229
ENSRNOT00000066581	ENSRNOG00000014660	Usp53	rno-miR-499-5p	0.744441844584924
ENSRNOT00000005514	ENSRNOG00000004112	RGD1308775	rno-miR-133b-5p	0.743855462661692
ENSRNOT00000042786	ENSRNOG00000029855	Letmd1	rno-miR-499-5p	0.743615729016718
ENSRNOT00000021176	ENSRNOG00000015145	Ppp6c	rno-miR-499-5p	0.742585625881277
ENSRNOT00000028261	ENSRNOG00000020827	Cyp2g1	rno-miR-133b-5p	0.742495578599848
ENSRNOT00000024568	ENSRNOG00000018149	Smarca5	rno-miR-499-5p	0.742382999166608
ENSRNOT00000019285	ENSRNOG00000014064	Ctsh	rno-miR-133b-5p	0.741934340883058
ENSRNOT00000020385	ENSRNOG00000014564	Yipf5	rno-miR-133b-5p	0.74161230208795
ENSRNOT00000014585	ENSRNOG00000010951	Cmtm6	rno-miR-499-5p	0.741421668746974
ENSRNOT00000021170	ENSRNOG00000015602	Cdh2	rno-miR-499-5p	0.740632361482106
ENSRNOT00000008566	ENSRNOG00000005923	Mtmr2	rno-miR-499-5p	0.740544145494156
ENSRNOT00000065075	ENSRNOG00000038686	Ap1s2	rno-miR-499-5p	0.740429237700798
ENSRNOT00000048175	ENSRNOG00000030149	Adgrl3	rno-miR-133b-5p	0.740378891768897
ENSRNOT00000027083	ENSRNOG00000019930	Rhot2	rno-miR-133b-5p	0.739635435661918
ENSRNOT00000015210	ENSRNOG00000011321	Rftn1	rno-miR-499-5p	0.739384077588104
ENSRNOT00000065895	ENSRNOG00000002886	Myh10	rno-miR-499-5p	0.738965551683939
ENSRNOT00000023709	ENSRNOG00000017575	Gins2	rno-miR-133b-5p	0.738116723912622
ENSRNOT00000009705	ENSRNOG00000006527	Slc6a1	rno-miR-133b-5p	0.737839430569778
ENSRNOT00000009047	ENSRNOG00000006328	Wwp1	rno-miR-133b-5p	0.737450341928109
ENSRNOT00000017476	ENSRNOG00000012844	Tox4	rno-miR-133a-5p	0.737230146778315
ENSRNOT00000056048	ENSRNOG00000007262	Ccdc134	rno-miR-133b-5p	0.73701955965303
ENSRNOT00000067751	ENSRNOG00000002935	Ankrd40	rno-miR-499-5p	0.736790211691651
ENSRNOT00000029764	ENSRNOG00000021681	Eea1	rno-miR-499-5p	0.736669026079076
ENSRNOT00000025608	ENSRNOG00000018945	Nutf2	rno-miR-499-5p	0.736415461441734
ENSRNOT00000049601	ENSRNOG00000029165	Stx1a	rno-miR-133a-5p	0.735915244955863
ENSRNOT00000060018	ENSRNOG00000017337	Lmbrd2	rno-miR-499-5p	0.735533948859299
ENSRNOT00000008148	ENSRNOG00000005679	Fap	rno-miR-133b-5p	0.735353892978042
ENSRNOT00000002294	ENSRNOG00000001688	Sim2	rno-miR-133a-5p	0.735097722601413
ENSRNOT00000015171	ENSRNOG00000011319	Zbtb10	rno-miR-499-5p	0.735094923326677
ENSRNOT00000026077	ENSRNOG00000029336	Zfp180	rno-miR-133b-5p	0.734880017942991
ENSRNOT00000007662	ENSRNOG00000005609	Neurod1	rno-miR-133a-5p	0.733792955062309
ENSRNOT00000059564	ENSRNOG00000018456	LOC100911664	rno-miR-133b-5p	0.733508418266417
ENSRNOT00000007991	ENSRNOG00000006062	Hs1bp3	rno-miR-133a-5p	0.733310721440784
ENSRNOT00000074527	ENSRNOG00000047469	LOC100911356	rno-miR-133a-5p	0.732850178855568
ENSRNOT00000073555	ENSRNOG00000049096	Mcpt8l2	rno-miR-499-5p	0.732466176835184
ENSRNOT00000063900	ENSRNOG00000011376	Bbof1	rno-miR-499-5p	0.732375051546309
ENSRNOT00000017197	ENSRNOG00000038085	Rpe	rno-miR-499-5p	0.732076156801514
ENSRNOT00000050631	ENSRNOG00000017832	Snx2	rno-miR-499-5p	0.731876404027567
ENSRNOT00000074527	ENSRNOG00000047469	LOC100911356	rno-miR-499-5p	0.731289055900879
ENSRNOT00000052131	ENSRNOG00000030328	Fam98a	rno-miR-133b-5p	0.731204208226679
ENSRNOT00000013695	ENSRNOG00000010218	Eif5	rno-miR-499-5p	0.731023188564411
ENSRNOT00000025693	ENSRNOG00000018865	Adamts12	rno-miR-499-5p	0.730900467915756
ENSRNOT00000056199	ENSRNOG00000020667	Shisa5	rno-miR-133b-5p	0.730465617686577
ENSRNOT00000033119	ENSRNOG00000022523	Fkbp5	rno-miR-133b-5p	0.729689772756731
ENSRNOT00000050844	ENSRNOG00000048767	Mcpt10	rno-miR-499-5p	0.72957458558975
ENSRNOT00000000814	ENSRNOG00000000655	Ptprc	rno-miR-499-5p	0.729273184538665
ENSRNOT00000006862	ENSRNOG00000005166	Nhlh1	rno-miR-133a-5p	0.72884198442773
ENSRNOT00000026051	ENSRNOG00000019240	Ampd2	rno-miR-133b-5p	0.728276515696357
ENSRNOT00000044945	ENSRNOG00000030318	Gpr83	rno-miR-133b-5p	0.728138745958286
ENSRNOT00000010607	ENSRNOG00000007476	Clmp	rno-miR-133a-5p	0.72802057676578
ENSRNOT00000022578	ENSRNOG00000016815	Tmem135	rno-miR-133b-5p	0.727892156760502
ENSRNOT00000003309	ENSRNOG00000002420	Zc3h7a	rno-miR-133b-5p	0.727494409605989
ENSRNOT00000049725	ENSRNOG00000008292	Hif1a	rno-miR-133b-5p	0.727218583648418
ENSRNOT00000001092	ENSRNOG00000000823	Gcc2	rno-miR-133b-5p	0.726295583804381
ENSRNOT00000016623	ENSRNOG00000011587	Adcy6	rno-miR-133b-5p	0.725654283029453
ENSRNOT00000000467	ENSRNOG00000000411	Nus1	rno-miR-499-5p	0.72504687006121
ENSRNOT00000020030	ENSRNOG00000014808	Srfbp1	rno-miR-133a-5p	0.724472819402208
ENSRNOT00000068416	ENSRNOG00000017085	Tubgcp3	rno-miR-133b-5p	0.724301984932131
ENSRNOT00000017412	ENSRNOG00000012346	Epb41l2	rno-miR-133b-5p	0.723887401565542
ENSRNOT00000008989	ENSRNOG00000006649	Thrb	rno-miR-133a-5p	0.723806870257308
ENSRNOT00000044293	ENSRNOG00000031266	Siae	rno-miR-499-5p	0.723463974812661
ENSRNOT00000072778	ENSRNOG00000015498	Il17rb	rno-miR-133b-5p	0.723346492724231
ENSRNOT00000013533	ENSRNOG00000010169	Atpaf1	rno-miR-499-5p	0.723324808715165
ENSRNOT00000002381	ENSRNOG00000001746	Ncbp2	rno-miR-499-5p	0.722723335806717
ENSRNOT00000022721	ENSRNOG00000016348	Tat	rno-miR-133a-5p	0.722482408823321
ENSRNOT00000076079	ENSRNOG00000002767	Dlg3	rno-miR-133a-5p	0.722047529338566
ENSRNOT00000031163	ENSRNOG00000025302	Cdca2	rno-miR-133a-5p	0.721883153145297
ENSRNOT00000010632	ENSRNOG00000007691	Osbpl2	rno-miR-133a-5p	0.721287921776371
ENSRNOT00000025787	ENSRNOG00000019079	Polr1c	rno-miR-499-5p	0.72087034951859
ENSRNOT00000012628	ENSRNOG00000009290	Nup35	rno-miR-499-5p	0.720828766501639
ENSRNOT00000055321	ENSRNOG00000036859	Gdpd5	rno-miR-133b-5p	0.720768542825725
ENSRNOT00000009105	ENSRNOG00000006708	Tbc1d24	rno-miR-133a-5p	0.720142544526468
ENSRNOT00000045107	ENSRNOG00000029570	Fam222b	rno-miR-499-5p	0.719565016392357
ENSRNOT00000022486	ENSRNOG00000016790	Kmt5b	rno-miR-133b-5p	0.719242041530199
ENSRNOT00000020363	ENSRNOG00000022331	Ccdc78	rno-miR-133b-5p	0.718993033956646
ENSRNOT00000031730	ENSRNOG00000027935	Lrrc34	rno-miR-499-5p	0.718834459585276
ENSRNOT00000052360	ENSRNOG00000031208	Mgat1	rno-miR-133b-5p	0.718610863189058
ENSRNOT00000064184	ENSRNOG00000020650	Slc17a7	rno-miR-133b-5p	0.718143016055171
ENSRNOT00000066281	ENSRNOG00000028090	Arhgef18	rno-miR-133b-5p	0.717521956969074
ENSRNOT00000019656	ENSRNOG00000014647	Cbfb	rno-miR-499-5p	0.717227255027441
ENSRNOT00000064184	ENSRNOG00000020650	Slc17a7	rno-miR-133a-5p	0.716288583964811
ENSRNOT00000044240	ENSRNOG00000029885	Stag2	rno-miR-133a-5p	0.716265827888533
ENSRNOT00000064748	ENSRNOG00000008259	Clec1a	rno-miR-499-5p	0.716122871913417
ENSRNOT00000036663	ENSRNOG00000012466	Heca	rno-miR-133a-5p	0.715727330675444
ENSRNOT00000021528	ENSRNOG00000015633	Cul3	rno-miR-499-5p	0.715598743116808
ENSRNOT00000012996	ENSRNOG00000009625	Dpysl2	rno-miR-499-5p	0.715498417681465
ENSRNOT00000016757	ENSRNOG00000012566	Kcnv2	rno-miR-499-5p	0.715449028603449
ENSRNOT00000005762	ENSRNOG00000004148	Cdk17	rno-miR-133a-5p	0.715211082244974
ENSRNOT00000001485	ENSRNOG00000001123	RGD1562310	rno-miR-133b-5p	0.715076743768433
ENSRNOT00000011312	ENSRNOG00000008320	Lypla1	rno-miR-133a-5p	0.714291401218168
ENSRNOT00000002257	ENSRNOG00000001654	Cpox	rno-miR-499-5p	0.714277780727531
ENSRNOT00000014583	ENSRNOG00000010479	Mycbp2	rno-miR-133b-5p	0.714245834188171
ENSRNOT00000039621	ENSRNOG00000023278	Sec61a2	rno-miR-133a-5p	0.71417929332049
ENSRNOT00000058026	ENSRNOG00000013100	Supt20h	rno-miR-133a-5p	0.713664882221296
ENSRNOT00000046102	ENSRNOG00000034242	Vcp	rno-miR-133a-5p	0.713518217084998
ENSRNOT00000074446	ENSRNOG00000050563	Sub1	rno-miR-499-5p	0.713475197887915
ENSRNOT00000008747	ENSRNOG00000006620	Xcr1	rno-miR-133a-5p	0.713303323131792
ENSRNOT00000072556	ENSRNOG00000046305	Zfp383	rno-miR-499-5p	0.713299035511351
ENSRNOT00000016150	ENSRNOG00000010993	Dpm1	rno-miR-499-5p	0.713172600212156
ENSRNOT00000035373	ENSRNOG00000025596	Ago4	rno-miR-133a-5p	0.712729375447575
ENSRNOT00000034449	ENSRNOG00000021472	Ermn	rno-miR-499-5p	0.712501690202324
ENSRNOT00000011155	ENSRNOG00000008316	Vps39	rno-miR-133b-5p	0.711439846999507
ENSRNOT00000031365	ENSRNOG00000008622	Creb5	rno-miR-133a-5p	0.711418448693126
ENSRNOT00000058166	ENSRNOG00000011073	Htt	rno-miR-133b-5p	0.71132987743447
ENSRNOT00000056525	ENSRNOG00000015801	Spns2	rno-miR-499-5p	0.710993023920252
ENSRNOT00000063870	ENSRNOG00000002979	Tbx19	rno-miR-133a-5p	0.709916597271348
ENSRNOT00000018475	ENSRNOG00000013570	Rad54l2	rno-miR-133b-5p	0.70990574006668
ENSRNOT00000010648	ENSRNOG00000007503	Adam17	rno-miR-499-5p	0.709870437013262
ENSRNOT00000017889	ENSRNOG00000013390	Kbtbd8	rno-miR-499-5p	0.709616930752498
ENSRNOT00000014832	ENSRNOG00000010852	Nup205	rno-miR-133b-5p	0.709489814046804
ENSRNOT00000021956	ENSRNOG00000016254	Sema4c	rno-miR-133a-5p	0.708953884263782
ENSRNOT00000036140	ENSRNOG00000021882	Tmed9	rno-miR-499-5p	0.708477104228354
ENSRNOT00000006646	ENSRNOG00000005007	Scn3a	rno-miR-133a-5p	0.708437687573833
ENSRNOT00000006053	ENSRNOG00000004555	Sec14l4	rno-miR-133a-5p	0.707613090201725
ENSRNOT00000067347	ENSRNOG00000009864	Pla2g12a	rno-miR-499-5p	0.707570359860573
ENSRNOT00000066377	ENSRNOG00000010150	Strbp	rno-miR-133a-5p	0.707393787682474
ENSRNOT00000075895	ENSRNOG00000010591	Kdm5a	rno-miR-133a-5p	0.706923419907386
ENSRNOT00000018318	ENSRNOG00000013683	S1pr1	rno-miR-133b-5p	0.706815053548399
ENSRNOT00000017998	ENSRNOG00000012616	Ppt1	rno-miR-499-5p	0.706749049242148
ENSRNOT00000073221	ENSRNOG00000045524	Slc39a3	rno-miR-499-5p	0.706051392780703
ENSRNOT00000027530	ENSRNOG00000020315	Taf13	rno-miR-499-5p	0.705446616411937
ENSRNOT00000004026	ENSRNOG00000002930	Ppl	rno-miR-133a-5p	0.705432201165864
ENSRNOT00000020845	ENSRNOG00000015566	Atp6v1e2	rno-miR-499-5p	0.705409517633828
ENSRNOT00000057900	ENSRNOG00000026267	Igbp1	rno-miR-133b-5p	0.705404939704064
ENSRNOT00000007580	ENSRNOG00000005689	Yeats4	rno-miR-499-5p	0.70526215347637
ENSRNOT00000020753	ENSRNOG00000015477	Nkx3-1	rno-miR-499-5p	0.704834474451215
ENSRNOT00000058837	ENSRNOG00000038571	Fzd8	rno-miR-133b-5p	0.704552401458204
ENSRNOT00000009318	ENSRNOG00000006792	Cep57	rno-miR-499-5p	0.704247690861083
ENSRNOT00000050734	ENSRNOG00000024849	Tor1aip2	rno-miR-133b-5p	0.704206595180574
ENSRNOT00000009080	ENSRNOG00000006828	Baz1a	rno-miR-499-5p	0.70391040268878
ENSRNOT00000017955	ENSRNOG00000013438	LOC500028	rno-miR-499-5p	0.703854093323384
ENSRNOT00000042864	ENSRNOG00000026008	Gtf2e1	rno-miR-499-5p	0.703706304226016
ENSRNOT00000009566	ENSRNOG00000007253	Cbll1	rno-miR-499-5p	0.703206328251891
ENSRNOT00000036958	ENSRNOG00000025946	Igf2bp2	rno-miR-133a-5p	0.703010887736058
ENSRNOT00000051665	ENSRNOG00000018936	Zfp780b-ps1	rno-miR-499-5p	0.702977432320059
ENSRNOT00000054916	ENSRNOG00000036660	Fn3krp	rno-miR-499-5p	0.702679494709914
ENSRNOT00000021061	ENSRNOG00000015645	Rnf138	rno-miR-133a-5p	0.702488570775568
ENSRNOT00000068543	ENSRNOG00000019771	Tbx6	rno-miR-133a-5p	0.70085598214821
ENSRNOT00000010551	ENSRNOG00000007735	Pigm	rno-miR-499-5p	0.70050121577281
ENSRNOT00000042411	ENSRNOG00000008452	Eid1	rno-miR-133a-5p	0.700388851700003
ENSRNOT00000066468	ENSRNOG00000005907	Rad18	rno-miR-133a-5p	0.700195166567041
ENSRNOT00000013344	ENSRNOG00000009658	Rnf19a	rno-miR-133a-5p	0.700035450178106
